# Supplementary material for: N-(2-Chloro­phen­yl)-2,4-dimethyl­benzene­sulfonamide
Source: Acta Crystallogr Sect E Struct Rep Online. 2010 May 8;66(Pt 6):o1282. doi: 10.1107/S1600536810015916 (PMC2979443; doi:10.1107/S1600536810015916)
Supplement: Supplementary file 2 [file e-66-o1282-Isup2.hkl]

# 
# h,k,l, Fc-squared, Fo-squared, sigma(Fo-squared) and status flag 
# 
data_I
_shelx_title ' S68 PBCN' 
_shelx_refln_list_code          4 
_shelx_F_calc_maximum      317.49 
_exptl_crystal_F_000      1232.00 
_reflns_d_resolution_high  0.8002 
 
loop_ 
 _symmetry_equiv_pos_as_xyz 
 'x, y, z' 
 '-x+1/2, -y+1/2, z+1/2' 
 'x+1/2, -y+1/2, -z' 
 '-x, y, -z+1/2' 
 '-x, -y, -z' 
 'x-1/2, y-1/2, -z-1/2' 
 '-x-1/2, y-1/2, z' 
 'x, -y, z-1/2' 
 
_cell_length_a    10.5740 
_cell_length_b    16.2690 
_cell_length_c    16.8590 
_cell_angle_alpha  90.000 
_cell_angle_beta   90.000 
_cell_angle_gamma  90.000 
 
_shelx_F_squared_multiplier     1.000 
 
loop_ 
 _refln_index_h 
 _refln_index_k 
 _refln_index_l 
 _refln_F_squared_calc 
 _refln_F_squared_meas 
 _refln_F_squared_sigma 
 _refln_observed_status 
   2   0   0      990.13      943.07     12.52 o 
   4   0   0      580.41      619.11     13.81 o 
   6   0   0      597.18      537.56     10.78 o 
   8   0   0      145.48      144.99      5.04 o 
  10   0   0     2662.79     2842.45     24.09 o 
  12   0   0       20.72       20.27     10.44 o 
   3   1   0     5685.78     5655.90     17.20 o 
   5   1   0     2585.40     2819.89     14.59 o 
   7   1   0      247.55      232.09      3.67 o 
   9   1   0       55.47       58.38      5.90 o 
  11   1   0       24.68       27.70      6.16 o 
  13   1   0        0.76        9.32     11.69 o 
   2   2   0    34803.78    33080.55    811.21 o 
   4   2   0     2464.55     2193.28      8.19 o 
   6   2   0      265.67      292.15      3.91 o 
   8   2   0      387.33      396.71      6.36 o 
  10   2   0      148.76      135.11      6.92 o 
  12   2   0      187.94      215.79      8.51 o 
   1   3   0    53988.16    49266.41    145.20 o 
   3   3   0     3607.56     3761.22     20.73 o 
   5   3   0     4567.98     4432.09     21.30 o 
   7   3   0      297.32      253.00      4.05 o 
   9   3   0     2779.22     2783.30     22.58 o 
  11   3   0       46.92       40.38      6.04 o 
   0   4   0      188.37      164.17      7.10 o 
   2   4   0    34447.52    33417.68    207.86 o 
   4   4   0     1536.32     1625.26      6.94 o 
   6   4   0      312.94      381.62      4.09 o 
   8   4   0       57.90       50.01      4.05 o 
  10   4   0        0.64       -4.18      6.71 o 
  12   4   0       54.84       70.09      9.48 o 
   1   5   0     8483.40     8784.03     55.66 o 
   3   5   0    22145.20    22448.19    110.01 o 
   5   5   0     2565.21     2510.35      9.86 o 
   7   5   0     1495.50     1409.11      9.17 o 
   9   5   0        3.62       -0.96      5.67 o 
  11   5   0        5.57       14.63      8.22 o 
   0   6   0     1074.29     1060.04     11.92 o 
   2   6   0       16.34       33.63      1.94 o 
   4   6   0       32.27       33.77      1.91 o 
   6   6   0     1428.72     1383.08     14.56 o 
   8   6   0      117.13       93.17      5.36 o 
  10   6   0       30.23       32.13      7.53 o 
  12   6   0       54.82       26.40     11.92 o 
   1   7   0      750.79      673.35      8.28 o 
   3   7   0     4575.77     4466.16     24.12 o 
   5   7   0      652.51      675.48      5.56 o 
   7   7   0     3362.29     3251.75     32.11 o 
   9   7   0      529.90      569.81     14.91 o 
  11   7   0       21.10       31.20      8.57 o 
   0   8   0     4530.78     4389.78     47.28 o 
   2   8   0       27.36       42.77      1.84 o 
   4   8   0     4158.32     4235.48     30.98 o 
   6   8   0     2148.85     1958.79     23.07 o 
   8   8   0       36.69       28.02      4.90 o 
  10   8   0      393.26      431.54     28.24 o 
   1   9   0     1811.46     1902.00     11.65 o 
   3   9   0        4.36        8.10      2.75 o 
   5   9   0      146.91      119.17      4.24 o 
   7   9   0      418.57      406.73      7.91 o 
   9   9   0        0.02       -0.76      5.89 o 
  11   9   0       13.35       27.31      8.77 o 
   0  10   0     1503.35     1510.61     90.82 o 
   2  10   0      600.15      594.24      6.06 o 
   4  10   0      918.16      965.64      7.68 o 
   6  10   0       52.76       38.94      4.44 o 
   8  10   0       38.48       37.79      5.24 o 
  10  10   0      161.47      214.27     16.81 o 
   1  11   0     1480.33     1397.27      9.74 o 
   3  11   0     3231.59     3297.24     13.02 o 
   5  11   0     1865.45     1664.11     16.99 o 
   7  11   0      328.59      361.76      7.49 o 
   9  11   0      248.10      263.11      8.84 o 
   0  12   0     2939.42     2873.58     77.15 o 
   2  12   0       53.37       81.30      8.14 o 
   4  12   0      247.25      201.39      6.85 o 
   6  12   0      121.43       97.26      5.23 o 
   8  12   0        5.75       21.82      5.43 o 
  10  12   0       32.93       31.28      9.89 o 
   1  13   0      456.58      443.52      9.44 o 
   3  13   0       41.95       28.12      4.50 o 
   5  13   0       84.06       94.47      8.03 o 
   7  13   0        5.35        1.59      5.16 o 
   9  13   0      143.47      138.12     12.71 o 
   0  14   0      405.54      370.22      9.56 o 
   2  14   0     2733.42     2644.49     20.14 o 
   4  14   0        0.19       -4.29      5.28 o 
   6  14   0       10.32       -5.69      5.82 o 
   8  14   0       29.27       38.94     10.04 o 
   1  15   0      233.56      294.41      7.41 o 
   3  15   0       25.08       30.04      4.74 o 
   5  15   0        5.03        8.04      5.82 o 
   7  15   0        7.28        6.22      8.33 o 
   0  16   0     1190.23     1322.19     16.14 o 
   2  16   0       91.65       88.01      7.48 o 
   4  16   0       32.34       24.69      5.11 o 
   6  16   0       26.10        8.59      8.97 o 
   8  16   0       12.72       21.52     15.98 o 
   1  17   0        0.19        6.14      6.65 o 
   3  17   0      527.53      483.09      9.64 o 
   5  17   0       77.73      106.65      7.87 o 
   0  18   0      996.92     1047.84     15.73 o 
   2  18   0        6.98        8.13      5.07 o 
   4  18   0        0.82        7.32      6.67 o 
   1  19   0      214.40      220.57      7.06 o 
   3  19   0      154.06      178.63     15.90 o 
   1   1   1     1477.82     1557.44     10.50 o 
   2   1   1     4650.54     4618.56     14.50 o 
   3   1   1     4560.12     4364.72     12.76 o 
   4   1   1     1209.29     1151.53      7.35 o 
   5   1   1       82.39      115.47      1.97 o 
   6   1   1      639.03      604.00      3.62 o 
   7   1   1      204.36      181.09      2.34 o 
   8   1   1        0.86       -1.42      1.93 o 
   9   1   1      218.66      225.74      6.10 o 
  10   1   1      211.34      204.61      7.94 o 
  11   1   1        3.06        4.49      4.20 o 
  12   1   1       73.59       72.12      6.05 o 
  13   1   1        2.34        2.03      8.01 o 
   0   2   1    38992.35    32385.83   1370.58 o 
   1   2   1     4662.79     4576.67     16.89 o 
   2   2   1     4060.61     4062.51     13.27 o 
   3   2   1       23.20       52.41      1.01 o 
   4   2   1        3.89        1.36      0.85 o 
   5   2   1      696.43      808.25      3.34 o 
   6   2   1       43.12       45.47      1.64 o 
   7   2   1      608.48      652.20      7.41 o 
   8   2   1      456.95      424.51      4.84 o 
   9   2   1        5.21        5.09      2.96 o 
  10   2   1      317.49      324.91      6.07 o 
  11   2   1       38.14       23.38      4.50 o 
  12   2   1        4.78       14.33      4.73 o 
   1   3   1       47.05       52.00      1.15 o 
   2   3   1    32027.70    30929.17    187.77 o 
   3   3   1      166.76      156.35      1.49 o 
   4   3   1      208.40      188.64      1.57 o 
   5   3   1     2323.18     2355.30     10.37 o 
   6   3   1       24.02       19.05      1.48 o 
   7   3   1       24.52       25.40      1.89 o 
   8   3   1     2188.45     2117.08     21.47 o 
   9   3   1       14.70       20.21      3.50 o 
  10   3   1      287.42      255.24      6.50 o 
  11   3   1        9.50        9.55      4.12 o 
  12   3   1       28.44       44.29      6.01 o 
  13   3   1        2.46       -9.29      9.29 o 
   0   4   1    13990.45    13256.01    121.48 o 
   1   4   1    18002.62    17459.89     49.69 o 
   2   4   1     3729.59     3747.56     16.50 o 
   3   4   1    15299.49    15604.02     61.13 o 
   4   4   1      392.56      558.53      4.07 o 
   5   4   1      426.64      387.27      4.17 o 
   6   4   1       21.40       21.22      1.67 o 
   7   4   1      657.90      653.63      5.05 o 
   8   4   1      105.22      105.76      3.35 o 
   9   4   1      264.43      241.62      5.35 o 
  10   4   1       74.08       79.86      4.95 o 
  11   4   1      250.34      244.05      9.79 o 
  12   4   1       70.66       75.39      6.62 o 
   1   5   1       95.63       80.61      1.63 o 
   2   5   1     2210.80     2320.87      8.93 o 
   3   5   1     3506.32     3703.03     16.36 o 
   4   5   1     3438.39     3389.20     12.23 o 
   5   5   1     4524.07     4627.46     18.45 o 
   6   5   1        9.31        5.59      1.70 o 
   7   5   1      285.93      266.56      3.66 o 
   8   5   1      419.76      348.01     12.32 o 
   9   5   1      196.09      187.80      5.53 o 
  10   5   1       17.27       15.66      5.30 o 
  11   5   1       45.08       40.77      6.74 o 
  12   5   1        8.70       11.61      5.74 o 
   0   6   1      339.77      255.40      4.45 o 
   1   6   1      851.07      891.31      6.26 o 
   2   6   1      306.60      234.50      1.86 o 
   3   6   1      786.84      779.15      8.88 o 
   4   6   1     1250.43     1357.35      8.07 o 
   5   6   1      664.10      671.31      4.31 o 
   6   6   1       77.46       71.97      2.65 o 
   7   6   1      290.83      290.35      4.70 o 
   8   6   1       13.57       19.26      3.60 o 
   9   6   1      151.09      145.33      4.87 o 
  10   6   1      147.78      163.62      5.98 o 
  11   6   1       32.95       43.51      6.06 o 
  12   6   1       42.15       37.11      9.13 o 
   1   7   1     4924.52     5237.19     24.64 o 
   2   7   1     6379.90     6737.53     31.10 o 
   3   7   1     5830.73     6114.06     17.59 o 
   4   7   1     1555.78     1633.22      7.89 o 
   5   7   1     2010.81     1963.12     13.60 o 
   6   7   1      120.29      112.05      3.11 o 
   7   7   1      805.75      794.26      7.00 o 
   8   7   1      471.35      450.88      6.06 o 
   9   7   1      209.82      227.48      8.18 o 
  10   7   1       16.28       14.51      4.85 o 
  11   7   1        6.25       15.51      5.75 o 
  12   7   1       19.45       24.45      9.79 o 
   0   8   1      223.70      207.94      3.87 o 
   1   8   1       36.04       27.76      1.27 o 
   2   8   1     1367.20     1540.51      4.56 o 
   3   8   1     1301.25     1237.21      5.13 o 
   4   8   1      165.15      190.41      2.83 o 
   5   8   1      754.72      804.64      4.89 o 
   6   8   1      101.33      103.88      3.38 o 
   7   8   1      337.89      326.27      7.17 o 
   8   8   1        0.74       -2.89      3.57 o 
   9   8   1        1.34       -1.36      4.04 o 
  10   8   1       25.58       34.98      5.11 o 
  11   8   1       10.42       22.76      6.08 o 
  12   8   1        0.25       -0.78     12.77 o 
   1   9   1     1274.21     1227.28     10.85 o 
   2   9   1      596.94      588.44      4.50 o 
   3   9   1     2072.25     2169.43     10.22 o 
   4   9   1      870.70      927.61      5.09 o 
   5   9   1      823.12      835.09      6.92 o 
   6   9   1        1.25        1.49      3.10 o 
   7   9   1     2943.60     2906.91     18.58 o 
   8   9   1       71.57       45.32      4.02 o 
   9   9   1      346.89      354.74     10.29 o 
  10   9   1        9.69       14.62      4.56 o 
  11   9   1        4.58        8.25      5.98 o 
   0  10   1     7253.15     7205.15     76.41 o 
   1  10   1      188.30      198.21      2.68 o 
   2  10   1      454.25      414.79      3.73 o 
   3  10   1      340.49      287.80      3.42 o 
   4  10   1       49.26       43.08      2.39 o 
   5  10   1       31.51       33.54      2.95 o 
   6  10   1       16.95       20.53      3.21 o 
   7  10   1       59.94       43.44      3.64 o 
   8  10   1       24.37       15.34      3.94 o 
   9  10   1       43.42       39.51      4.87 o 
  10  10   1       68.79       68.92      5.19 o 
  11  10   1        0.33       18.03      9.90 o 
   1  11   1        6.11        9.61      2.47 o 
   2  11   1      678.56      709.68      7.99 o 
   3  11   1      179.69      179.43      3.56 o 
   4  11   1      247.62      230.82      3.67 o 
   5  11   1      204.34      197.62      3.94 o 
   6  11   1      388.24      385.75      5.00 o 
   7  11   1        0.58        1.63      3.28 o 
   8  11   1      190.11      195.03      5.22 o 
   9  11   1       93.22       97.71      5.20 o 
  10  11   1        0.70        2.53      6.21 o 
   0  12   1     3507.51     3469.34     47.30 o 
   1  12   1      528.43      531.53      5.15 o 
   2  12   1     3564.59     3432.61     31.89 o 
   3  12   1       31.55       34.01      3.37 o 
   4  12   1      548.35      516.42      7.24 o 
   5  12   1       15.67        5.81      2.97 o 
   6  12   1       56.66       52.15      3.42 o 
   7  12   1      321.80      274.24      5.12 o 
   8  12   1      117.30      121.92      4.92 o 
   9  12   1      133.41      134.58      7.26 o 
  10  12   1      137.17      147.50      7.51 o 
   1  13   1      421.41      422.59      4.94 o 
   2  13   1        6.47       17.07      2.88 o 
   3  13   1       19.55       12.06      3.16 o 
   4  13   1       20.78       14.18      3.62 o 
   5  13   1       27.92       19.42      3.56 o 
   6  13   1        6.56        1.18      3.76 o 
   7  13   1       11.67        7.81      3.77 o 
   8  13   1       75.97       73.74      4.73 o 
   9  13   1        9.35       15.83      6.55 o 
  10  13   1       18.74       16.76     19.19 o 
   0  14   1      770.47      812.86      9.90 o 
   1  14   1      228.59      245.11      5.81 o 
   2  14   1      145.30      150.41      4.10 o 
   3  14   1      349.62      344.12      5.17 o 
   4  14   1      310.76      270.59      6.14 o 
   5  14   1        0.02        2.21      4.55 o 
   6  14   1       16.06       12.11      4.90 o 
   7  14   1      177.12      158.54      6.40 o 
   8  14   1       50.95       63.46      6.08 o 
   9  14   1        0.06        0.90      6.69 o 
   1  15   1        0.26        6.24      3.42 o 
   2  15   1      590.99      586.03      6.55 o 
   3  15   1      258.16      278.06      5.30 o 
   4  15   1        7.73        1.17      3.96 o 
   5  15   1      299.21      310.93      6.90 o 
   6  15   1       96.77       72.11      5.40 o 
   7  15   1      119.07      114.37      8.15 o 
   8  15   1      367.47      399.86      9.07 o 
   0  16   1        2.47        9.40      4.94 o 
   1  16   1       91.13      100.49      5.35 o 
   2  16   1       18.30       24.88      4.27 o 
   3  16   1       64.68       67.55      4.20 o 
   4  16   1        6.53        8.88      3.90 o 
   5  16   1        3.54        0.55      4.25 o 
   6  16   1      101.10      111.36      5.90 o 
   7  16   1       20.44       19.64      5.83 o 
   8  16   1        2.51       30.23     15.21 o 
   1  17   1       14.52       27.31      3.91 o 
   2  17   1        1.25        3.62      3.78 o 
   3  17   1       44.60       50.91      4.59 o 
   4  17   1       61.08       66.06      4.53 o 
   5  17   1       63.54       60.04      4.52 o 
   6  17   1       10.29        9.73      5.55 o 
   7  17   1       91.75      101.72     15.57 o 
   0  18   1      178.21      218.99     11.58 o 
   1  18   1       47.21       44.36      5.55 o 
   2  18   1        1.78       -1.24      3.86 o 
   3  18   1        5.35       15.88      4.27 o 
   4  18   1        0.32        4.36      4.70 o 
   5  18   1       12.42       12.64      6.01 o 
   1  19   1        1.69        5.22      4.66 o 
   2  19   1       33.58       58.13      5.45 o 
   3  19   1       27.19       47.85      9.04 o 
   1   0   2    17025.40    18392.90    220.45 o 
   2   0   2    52765.38    52238.42   1653.57 o 
   3   0   2     9874.17     9512.27     55.08 o 
   4   0   2      551.44      552.73      8.37 o 
   5   0   2      538.03      536.47      7.15 o 
   6   0   2     1941.61     1853.89     16.91 o 
   7   0   2       30.75       22.14      2.07 o 
   8   0   2      178.70      184.57      4.22 o 
   9   0   2      343.28      361.31      7.08 o 
  10   0   2      129.85      134.95      7.05 o 
  11   0   2       88.69       62.46      8.43 o 
  12   0   2      142.49      163.92     10.28 o 
  13   0   2       62.30       75.18      8.75 o 
   1   1   2     7370.66     7739.49     39.16 o 
   2   1   2     5354.26     5635.88     21.60 o 
   3   1   2     2213.35     2115.58      9.16 o 
   4   1   2       17.60        9.53      0.95 o 
   5   1   2     1701.07     1464.77      7.17 o 
   6   1   2       64.25       39.66      1.51 o 
   7   1   2      230.67      177.32      5.17 o 
   8   1   2       10.28        8.74      2.26 o 
   9   1   2      178.81      174.07      3.79 o 
  10   1   2       15.23       10.01      3.58 o 
  11   1   2       83.58       94.49      5.35 o 
  12   1   2        0.07       -5.05      5.05 o 
  13   1   2        7.97        8.45      7.55 o 
   0   2   2      149.31      105.43      1.43 o 
   1   2   2      540.20      554.83      3.15 o 
   2   2   2       50.24       68.36      0.97 o 
   3   2   2      405.67      387.04      2.57 o 
   4   2   2      192.80      193.97      2.26 o 
   5   2   2     2479.16     2566.31     11.91 o 
   6   2   2     1197.89     1235.19     11.67 o 
   7   2   2      516.16      524.08      7.64 o 
   8   2   2        0.90        0.15      2.49 o 
   9   2   2      486.92      469.82      5.06 o 
  10   2   2       56.72       59.47      3.66 o 
  11   2   2       34.83       44.24      4.58 o 
  12   2   2        5.26        1.38      4.56 o 
   1   3   2     1498.65     1638.69      4.67 o 
   2   3   2      564.62      515.94      2.82 o 
   3   3   2     5569.88     5932.86     16.03 o 
   4   3   2      250.83      233.50      1.87 o 
   5   3   2     1067.99     1040.46      5.47 o 
   6   3   2      547.04      488.94      3.72 o 
   7   3   2     1117.00     1032.73     12.10 o 
   8   3   2     1551.34     1542.58      8.08 o 
   9   3   2      236.09      235.49      4.19 o 
  10   3   2      215.44      217.25      4.54 o 
  11   3   2      151.52      153.24      5.23 o 
  12   3   2        2.49        5.81      5.65 o 
  13   3   2       18.30       -5.08      9.60 o 
   0   4   2     7885.58     8297.69     35.56 o 
   1   4   2     2060.08     2239.64     11.44 o 
   2   4   2     2869.30     2983.42     16.99 o 
   3   4   2       85.76       93.34      1.27 o 
   4   4   2      167.69      182.48      4.97 o 
   5   4   2      126.72      153.41      3.79 o 
   6   4   2      166.77      201.58      3.19 o 
   7   4   2      104.07      103.54      2.71 o 
   8   4   2      315.92      308.89      5.12 o 
   9   4   2      144.52      125.99      3.63 o 
  10   4   2        2.81        1.78      3.52 o 
  11   4   2       42.81       33.88      5.93 o 
  12   4   2        0.62       -4.14      5.93 o 
   1   5   2     6775.48     6743.52     42.69 o 
   2   5   2     2961.35     3037.02     16.28 o 
   3   5   2     4146.15     4348.13     17.32 o 
   4   5   2      126.88      147.27      2.30 o 
   5   5   2      504.12      534.55      4.04 o 
   6   5   2      281.47      263.00      4.59 o 
   7   5   2      384.66      388.40      6.65 o 
   8   5   2     1484.37     1504.02     15.29 o 
   9   5   2       77.47       91.08      4.41 o 
  10   5   2       56.67       47.74      4.25 o 
  11   5   2        1.23       -4.74      4.74 o 
  12   5   2       13.48        7.22      5.97 o 
   0   6   2    25021.12    23854.04    138.02 o 
   1   6   2     4686.59     4656.07     20.35 o 
   2   6   2     3273.90     3273.66     17.83 o 
   3   6   2     4266.16     4567.83     15.46 o 
   4   6   2     1691.50     1748.26      9.11 o 
   5   6   2      913.19      853.58      5.99 o 
   6   6   2       37.65       41.15      2.61 o 
   7   6   2      431.31      425.87     10.35 o 
   8   6   2      137.45      140.77      4.75 o 
   9   6   2      325.47      321.76      6.38 o 
  10   6   2      124.58      136.57      5.00 o 
  11   6   2      100.57       99.38      5.93 o 
  12   6   2        1.38       -3.05      8.61 o 
   1   7   2      440.50      351.79      3.33 o 
   2   7   2       25.75       40.39      1.45 o 
   3   7   2     2527.26     2772.68     11.26 o 
   4   7   2        0.20        4.44      1.57 o 
   5   7   2     2535.08     2383.72     13.69 o 
   6   7   2     1115.35     1138.58      8.40 o 
   7   7   2       10.40       12.42      3.06 o 
   8   7   2        0.13       -1.83      3.33 o 
   9   7   2       61.88       58.21      4.48 o 
  10   7   2       74.06       55.46      4.58 o 
  11   7   2       77.63       78.69      5.56 o 
  12   7   2        0.22       -0.82     10.45 o 
   0   8   2      172.00      151.87      4.98 o 
   1   8   2      177.44      256.45      2.43 o 
   2   8   2     1217.97     1126.79      4.82 o 
   3   8   2     1480.92     1410.69      5.64 o 
   4   8   2     2327.21     2215.26     11.95 o 
   5   8   2        0.44        1.88      2.29 o 
   6   8   2      845.89      838.59      6.24 o 
   7   8   2        2.71       -1.02      3.30 o 
   8   8   2       19.68       27.12      3.70 o 
   9   8   2       16.06       23.16      4.38 o 
  10   8   2       15.16       18.53      4.44 o 
  11   8   2       64.62       74.04      6.14 o 
  12   8   2       96.29       56.28     11.11 o 
   1   9   2        6.39       13.47      1.52 o 
   2   9   2      111.62      152.61      2.15 o 
   3   9   2      940.11      964.46      4.79 o 
   4   9   2       91.54       96.92      2.66 o 
   5   9   2      997.85      908.63      9.16 o 
   6   9   2      204.48      182.92      4.22 o 
   7   9   2       20.23       22.68      3.68 o 
   8   9   2       64.52       64.55      4.19 o 
   9   9   2       14.59        9.96      4.38 o 
  10   9   2        0.05       -0.48      4.75 o 
  11   9   2        0.15        0.86      5.75 o 
   0  10   2     1674.51     1740.18     19.41 o 
   1  10   2      409.29      446.99      4.54 o 
   2  10   2      262.66      250.93      2.98 o 
   3  10   2      174.53      123.84      2.73 o 
   4  10   2      809.49      751.72      5.13 o 
   5  10   2       38.91       35.68      2.96 o 
   6  10   2      360.27      400.01      5.24 o 
   7  10   2      204.36      228.20      4.62 o 
   8  10   2      209.51      215.99      5.08 o 
   9  10   2       65.68       65.77      4.95 o 
  10  10   2       21.97       21.38      4.85 o 
  11  10   2       31.63       35.08     12.48 o 
   1  11   2      303.85      345.09      5.79 o 
   2  11   2      369.32      393.97      3.99 o 
   3  11   2      290.29      306.64      4.22 o 
   4  11   2        2.42       -1.69      2.55 o 
   5  11   2     2564.87     2572.46     13.19 o 
   6  11   2      276.39      252.55      4.60 o 
   7  11   2       11.96       15.74      3.35 o 
   8  11   2       93.86       83.79      4.63 o 
   9  11   2        0.03       -1.69      4.54 o 
  10  11   2        2.17       -3.11      5.04 o 
  11  11   2       41.56       46.48     11.83 o 
   0  12   2       47.56       38.48      3.68 o 
   1  12   2      255.93      257.48      3.73 o 
   2  12   2      154.56      196.61      3.79 o 
   3  12   2      850.80      859.16      7.29 o 
   4  12   2      188.25      177.50      4.59 o 
   5  12   2       30.14       33.30      3.21 o 
   6  12   2      508.54      508.79      6.03 o 
   7  12   2       37.46       37.06      3.72 o 
   8  12   2       15.66       17.25      4.16 o 
   9  12   2       27.75       32.46      4.91 o 
  10  12   2       48.93       61.20      8.06 o 
   1  13   2      300.00      319.02      6.91 o 
   2  13   2       54.10       52.27      3.24 o 
   3  13   2       12.67       13.59      3.41 o 
   4  13   2        8.16        8.60      3.88 o 
   5  13   2       99.03       81.15      4.33 o 
   6  13   2       46.57       45.01      3.77 o 
   7  13   2      430.08      443.45      5.99 o 
   8  13   2      187.28      224.43      6.37 o 
   9  13   2       53.70       70.14      5.39 o 
  10  13   2        0.00       -7.39     13.72 o 
   0  14   2     2451.68     2520.25     30.01 o 
   1  14   2     1172.35     1209.23     12.68 o 
   2  14   2       31.23       23.94      3.30 o 
   3  14   2       62.02       74.90      3.60 o 
   4  14   2      147.79      122.44      4.31 o 
   5  14   2       83.02       79.61      4.54 o 
   6  14   2        9.30       14.29      4.34 o 
   7  14   2        6.73        1.89      4.55 o 
   8  14   2        7.51        8.87      4.53 o 
   9  14   2       55.48       52.22     10.43 o 
   1  15   2       47.23       63.87      3.77 o 
   2  15   2       31.74       33.41      3.18 o 
   3  15   2      329.38      313.46      5.00 o 
   4  15   2      249.69      242.77      5.14 o 
   5  15   2       83.51      102.18      4.99 o 
   6  15   2        1.24        1.70      4.44 o 
   7  15   2       16.57        7.05      5.44 o 
   8  15   2        4.87       10.74      6.77 o 
   0  16   2      209.54      183.42      6.96 o 
   1  16   2      126.73      121.66      4.27 o 
   2  16   2      230.42      249.72      5.01 o 
   3  16   2        7.10       12.45      3.91 o 
   4  16   2       54.72       60.39      4.11 o 
   5  16   2       43.64       41.06      4.57 o 
   6  16   2        1.32       -0.67      5.34 o 
   7  16   2        0.17        7.88      7.28 o 
   8  16   2       25.97       33.55     12.32 o 
   1  17   2      171.34      155.36      5.95 o 
   2  17   2      122.43      107.21      4.42 o 
   3  17   2       28.44       31.60      4.28 o 
   4  17   2        4.53       14.40      4.05 o 
   5  17   2       14.57       19.21      5.11 o 
   6  17   2        0.17        6.14      5.71 o 
   7  17   2        0.01      -11.94     13.75 o 
   0  18   2       68.19       55.54      6.75 o 
   1  18   2       22.26       31.15      4.62 o 
   2  18   2      217.15      216.59      5.28 o 
   3  18   2       58.51       56.76      5.44 o 
   4  18   2       71.88       92.16      5.71 o 
   5  18   2        3.89       -1.18      6.42 o 
   1  19   2       81.68       81.16      4.27 o 
   2  19   2        0.55        0.73      5.91 o 
   3  19   2       16.23       22.41      8.04 o 
   4  19   2       86.03      125.10     11.79 o 
   1   1   3      293.83      356.98      3.89 o 
   2   1   3       11.35       32.12      1.07 o 
   3   1   3     1088.01     1107.20      6.72 o 
   4   1   3      777.39      888.69      4.84 o 
   5   1   3     6321.27     6227.83     35.03 o 
   6   1   3      336.12      387.89     10.15 o 
   7   1   3       79.12       73.92      2.23 o 
   8   1   3      808.07      812.72      8.20 o 
   9   1   3       12.45       12.99      3.01 o 
  10   1   3       81.80       83.81      3.84 o 
  11   1   3      141.10      177.92      6.17 o 
  12   1   3        0.39       -0.62      5.11 o 
  13   1   3        1.88       -6.64      6.64 o 
   0   2   3      665.35      722.04      8.59 o 
   1   2   3    13024.57    13127.95     80.97 o 
   2   2   3     5021.34     4889.13     22.59 o 
   3   2   3      564.16      544.19      3.73 o 
   4   2   3     1872.18     1855.18      9.30 o 
   5   2   3      761.13      796.38      4.88 o 
   6   2   3     2458.03     2403.82     23.84 o 
   7   2   3      464.17      426.32      4.02 o 
   8   2   3       31.50       32.56      2.75 o 
   9   2   3     1663.06     1676.27     17.04 o 
  10   2   3      124.81      126.85      3.80 o 
  11   2   3       15.25       16.39      4.28 o 
  12   2   3      114.78      113.93      7.48 o 
   1   3   3     4077.40     4020.90     15.01 o 
   2   3   3     1107.25     1228.04      8.62 o 
   3   3   3     4189.44     4336.09     21.62 o 
   4   3   3       64.63       62.46      1.43 o 
   5   3   3     1401.09     1288.65      4.95 o 
   6   3   3      306.89      326.38      6.24 o 
   7   3   3      678.26      628.99      7.03 o 
   8   3   3       47.78       47.71      3.07 o 
   9   3   3       37.55       43.55      3.23 o 
  10   3   3       28.68       33.18      3.28 o 
  11   3   3       23.41       25.70      5.20 o 
  12   3   3        5.20        1.16      7.21 o 
   0   4   3    19936.41    20215.27    123.55 o 
   1   4   3      367.80      273.32      2.29 o 
   2   4   3      682.68      677.93      3.84 o 
   3   4   3      575.35      331.97      6.80 o 
   4   4   3       15.93        6.43      1.08 o 
   5   4   3       66.62       59.37      1.82 o 
   6   4   3      179.10      244.79      2.83 o 
   7   4   3       29.24       20.02      2.48 o 
   8   4   3       16.17       13.10      2.96 o 
   9   4   3        0.12       -1.06      2.95 o 
  10   4   3       65.07       62.49      3.79 o 
  11   4   3      128.26      120.31      5.66 o 
  12   4   3       11.22        3.83      6.56 o 
   1   5   3     6498.48     6684.10     22.65 o 
   2   5   3      579.56      594.15      4.12 o 
   3   5   3     1234.55     1267.06      4.26 o 
   4   5   3     6463.55     6872.71     15.96 o 
   5   5   3       43.12       32.30      1.69 o 
   6   5   3     1268.27     1239.63      9.61 o 
   7   5   3      307.61      244.15     10.97 o 
   8   5   3      935.72      912.83     11.99 o 
   9   5   3        6.70        3.53      3.73 o 
  10   5   3       30.44       25.06      4.14 o 
  11   5   3        4.64       -4.89      4.89 o 
  12   5   3       22.85        8.60      6.60 o 
   0   6   3      139.14      142.58      2.28 o 
   1   6   3        2.28        9.24      0.89 o 
   2   6   3     2864.24     2935.22      9.47 o 
   3   6   3      455.22      500.77      2.63 o 
   4   6   3        1.11        5.01      1.28 o 
   5   6   3      436.23      406.82      4.36 o 
   6   6   3       12.73        9.92      2.40 o 
   7   6   3       26.38       17.70      2.74 o 
   8   6   3       17.96       11.68      3.88 o 
   9   6   3       19.74       27.03      4.17 o 
  10   6   3        1.49       -0.05      4.17 o 
  11   6   3       73.51       72.07      5.43 o 
  12   6   3       44.88       39.47     10.17 o 
   1   7   3      241.59      222.53      1.69 o 
   2   7   3     4817.80     5162.36     16.21 o 
   3   7   3     1722.87     1669.04      5.64 o 
   4   7   3     1528.66     1573.16      5.71 o 
   5   7   3      505.84      489.09      4.12 o 
   6   7   3     2134.47     2108.77     14.61 o 
   7   7   3       42.52       39.38      3.11 o 
   8   7   3      559.40      540.30      6.92 o 
   9   7   3       31.59       29.53      4.37 o 
  10   7   3       35.77       33.56      4.31 o 
  11   7   3       50.63       42.75      5.30 o 
  12   7   3        2.29       -8.06     10.76 o 
   0   8   3     3536.79     3678.51     36.61 o 
   1   8   3       60.49       39.31      1.15 o 
   2   8   3      158.07      154.59      4.22 o 
   3   8   3     3285.20     3444.68     15.46 o 
   4   8   3       64.90       50.76      2.09 o 
   5   8   3      359.93      373.12      4.21 o 
   6   8   3       40.22       50.39      3.32 o 
   7   8   3       11.02       10.15      3.19 o 
   8   8   3      108.74      105.44      4.74 o 
   9   8   3        6.06        1.99      4.18 o 
  10   8   3        5.16        7.06      4.44 o 
  11   8   3        0.93       -3.16      5.26 o 
   1   9   3     1410.80     1432.69      6.65 o 
   2   9   3     3828.90     3893.99     27.10 o 
   3   9   3      337.51      342.58      3.21 o 
   4   9   3      384.64      371.91      3.51 o 
   5   9   3     3612.33     3577.30     19.99 o 
   6   9   3     2155.72     2117.62     14.82 o 
   7   9   3       13.67       16.24      3.43 o 
   8   9   3     1134.24     1215.49     18.33 o 
   9   9   3        9.13       -2.11      4.23 o 
  10   9   3       78.64       70.48      4.94 o 
  11   9   3      122.70      127.07     11.01 o 
   0  10   3      410.86      446.85      4.60 o 
   1  10   3     2658.01     2710.44      9.75 o 
   2  10   3     2093.81     2123.91     15.74 o 
   3  10   3        7.58        7.05      2.19 o 
   4  10   3      128.50      114.22      2.93 o 
   5  10   3      118.89      113.64      3.33 o 
   6  10   3      197.47      227.45      4.48 o 
   7  10   3      102.74       98.32      3.87 o 
   8  10   3       50.84       52.30      4.58 o 
   9  10   3       55.55       58.91      5.23 o 
  10  10   3       74.34       62.85      5.13 o 
  11  10   3       91.79       46.14     12.62 o 
   1  11   3       67.16       79.72      2.84 o 
   2  11   3        2.26        7.31      2.41 o 
   3  11   3      103.77      113.54      2.97 o 
   4  11   3      237.48      229.02      3.69 o 
   5  11   3      467.09      449.08      7.64 o 
   6  11   3        3.54        5.67      3.21 o 
   7  11   3      290.14      251.76      4.79 o 
   8  11   3        5.99        3.35      4.16 o 
   9  11   3        8.71        1.77      4.60 o 
  10  11   3       57.71       48.31      5.09 o 
   0  12   3     1059.81     1076.01     12.15 o 
   1  12   3     3708.45     3711.31     27.88 o 
   2  12   3      280.63      275.39      3.61 o 
   3  12   3     1528.86     1505.20     12.33 o 
   4  12   3      203.82      185.26      4.63 o 
   5  12   3      298.99      279.05      4.54 o 
   6  12   3        5.03        4.21      3.21 o 
   7  12   3      127.86      108.90      4.13 o 
   8  12   3        4.52        5.49      4.24 o 
   9  12   3       88.80       81.54      5.28 o 
  10  12   3        9.55        9.06      7.09 o 
   1  13   3      189.96      170.21      3.56 o 
   2  13   3       10.50       11.97      2.68 o 
   3  13   3      133.90      139.57      3.88 o 
   4  13   3      375.31      362.92      5.03 o 
   5  13   3        6.49        9.45      3.80 o 
   6  13   3        9.15        9.14      3.63 o 
   7  13   3        2.99        6.01      3.49 o 
   8  13   3        3.35        7.09      5.07 o 
   9  13   3        3.71       -2.50      4.67 o 
   0  14   3       50.75       48.94      5.05 o 
   1  14   3      640.12      670.49      8.23 o 
   2  14   3      157.15      161.29      3.72 o 
   3  14   3      266.20      254.93      4.93 o 
   4  14   3        4.11        2.68      3.66 o 
   5  14   3       37.59       32.66      4.21 o 
   6  14   3        9.57        8.84      4.82 o 
   7  14   3       66.03       73.45      6.70 o 
   8  14   3        0.63        3.79      4.45 o 
   9  14   3       18.37       14.29      8.91 o 
   1  15   3      175.73      165.81      4.37 o 
   2  15   3        0.14        3.54      3.05 o 
   3  15   3      157.08      166.97      4.04 o 
   4  15   3      207.78      232.78      5.10 o 
   5  15   3       14.95       21.36      3.98 o 
   6  15   3      199.62      204.64      7.86 o 
   7  15   3       87.11      108.91      5.69 o 
   8  15   3       24.14       22.34      5.90 o 
   0  16   3       99.72      113.82      6.12 o 
   1  16   3      206.29      218.32      5.30 o 
   2  16   3        3.99        6.84      3.49 o 
   3  16   3        0.04        2.66      3.30 o 
   4  16   3      104.45       95.41      4.07 o 
   5  16   3        0.01       -1.30      4.17 o 
   6  16   3       11.49       21.36      4.42 o 
   7  16   3       84.53      103.17     11.36 o 
   1  17   3       51.08       58.45      4.02 o 
   2  17   3       74.47       89.85      4.56 o 
   3  17   3        0.54       -0.35      3.74 o 
   4  17   3       63.93       68.97      4.65 o 
   5  17   3      142.88      175.42      5.94 o 
   6  17   3       60.37       74.57      7.95 o 
   7  17   3        1.02      -12.03     13.59 o 
   0  18   3        9.12       22.77      5.38 o 
   1  18   3       21.21       29.98      4.12 o 
   2  18   3      103.46      111.88      4.65 o 
   3  18   3       20.95       16.93      4.30 o 
   4  18   3       30.10       43.41      5.15 o 
   5  18   3       23.39       22.22      6.97 o 
   1  19   3        5.66        7.06      4.99 o 
   2  19   3       41.47       34.99      6.08 o 
   3  19   3        1.01       -8.29      8.29 o 
   4  19   3       54.81       51.89     10.12 o 
   0   0   4     5453.89     5881.12     62.87 o 
   1   0   4   100801.49   110469.36   2549.12 o 
   2   0   4    21174.94    21443.76    178.57 o 
   3   0   4      291.36      354.34      7.13 o 
   4   0   4        0.53       -0.29      0.92 o 
   5   0   4     4084.42     3969.48     37.32 o 
   6   0   4     1160.63     1137.17     10.17 o 
   7   0   4       55.59       46.48      3.08 o 
   8   0   4       71.23       62.96      3.70 o 
   9   0   4     1391.19     1352.14     17.07 o 
  10   0   4       25.40       19.32      4.99 o 
  11   0   4      426.94      470.63     16.34 o 
  12   0   4       29.92       15.67      7.67 o 
   1   1   4    29764.57    31312.87    740.00 o 
   2   1   4      653.94      547.99      5.40 o 
   3   1   4      117.19       93.41      3.05 o 
   4   1   4     1661.17     1671.82      6.75 o 
   5   1   4      631.87      761.57      5.96 o 
   6   1   4        0.23       -0.98      1.77 o 
   7   1   4      131.33      122.16      2.75 o 
   8   1   4      505.75      458.34      5.74 o 
   9   1   4       14.67       15.44      2.95 o 
  10   1   4        1.32       -3.36      3.59 o 
  11   1   4       19.48       24.83      4.11 o 
  12   1   4        4.76        0.64      4.92 o 
   0   2   4     4597.83     4935.78     20.07 o 
   1   2   4        1.83        1.64      0.74 o 
   2   2   4        1.88        2.21      0.92 o 
   3   2   4    16623.73    16596.90     64.25 o 
   4   2   4     2814.47     2993.25     10.94 o 
   5   2   4     1761.60     1716.55     13.50 o 
   6   2   4     1002.98     1131.38      9.35 o 
   7   2   4      318.12      318.25      3.74 o 
   8   2   4        5.67        4.46      2.68 o 
   9   2   4       22.72       19.32      3.05 o 
  10   2   4       31.86       33.50      3.49 o 
  11   2   4      103.31       92.20      4.99 o 
  12   2   4       22.07       17.36      5.08 o 
   1   3   4     1507.45     1499.43      8.70 o 
   2   3   4       43.62       29.20      0.88 o 
   3   3   4      262.50      231.79      1.96 o 
   4   3   4     2491.45     2382.28     12.24 o 
   5   3   4      968.93      988.82      6.56 o 
   6   3   4     3513.24     3467.67     19.39 o 
   7   3   4      247.62      234.46      3.52 o 
   8   3   4     1226.59     1176.55     16.60 o 
   9   3   4       55.91       61.19      3.25 o 
  10   3   4      623.10      617.64     10.16 o 
  11   3   4       38.15       46.02      5.22 o 
  12   3   4       19.11        2.45      6.96 o 
   0   4   4      535.72      559.60      6.03 o 
   1   4   4     3343.39     3479.13     10.01 o 
   2   4   4     1098.23     1175.79      4.38 o 
   3   4   4     4979.91     5132.01     26.32 o 
   4   4   4      247.84      282.16      2.14 o 
   5   4   4       39.83       39.34      1.61 o 
   6   4   4      164.11      171.28      4.52 o 
   7   4   4        3.13       -0.52      2.19 o 
   8   4   4      606.94      605.04      6.18 o 
   9   4   4       57.24       56.25      3.16 o 
  10   4   4        7.24       14.11      3.64 o 
  11   4   4        0.08       -4.87      4.87 o 
  12   4   4        1.80       -6.79      6.79 o 
   1   5   4     1798.28     1838.66      6.77 o 
   2   5   4       52.83       46.37      1.42 o 
   3   5   4      601.37      575.89      2.74 o 
   4   5   4     6340.43     6436.54     26.97 o 
   5   5   4     3109.43     3234.62     25.18 o 
   6   5   4     4267.50     4205.70     30.76 o 
   7   5   4      193.98      165.79      5.29 o 
   8   5   4       25.15       16.18      3.10 o 
   9   5   4        3.68        0.06      3.87 o 
  10   5   4       21.21       29.61      5.02 o 
  11   5   4       66.12       54.34      5.46 o 
   0   6   4      171.49      172.95      2.30 o 
   1   6   4     1531.12     1723.02      8.68 o 
   2   6   4      631.72      654.29      2.81 o 
   3   6   4     4683.87     4821.73     21.78 o 
   4   6   4       97.74      117.18      1.87 o 
   5   6   4       89.07       80.94      2.27 o 
   6   6   4      806.96      844.28      5.37 o 
   7   6   4      557.99      570.17      7.01 o 
   8   6   4        9.64        2.81      3.89 o 
   9   6   4       75.46       78.46      4.68 o 
  10   6   4       95.59      112.58      5.52 o 
  11   6   4       40.94       30.59      5.22 o 
  12   6   4        2.53       -8.53      8.53 o 
   1   7   4      198.83      249.48      1.88 o 
   2   7   4     3250.32     3051.06     12.56 o 
   3   7   4        3.19        9.72      1.35 o 
   4   7   4       29.30       47.97      1.81 o 
   5   7   4       29.78       26.55      2.03 o 
   6   7   4      254.12      246.18      4.64 o 
   7   7   4      195.66      183.56      4.49 o 
   8   7   4     1196.74     1194.25     18.72 o 
   9   7   4       35.72       34.37      4.20 o 
  10   7   4        0.81        4.49      4.71 o 
  11   7   4        2.12       -1.89      5.14 o 
  12   7   4        0.17       -2.74      8.95 o 
   0   8   4      176.84      186.89      2.62 o 
   1   8   4      242.92      158.53      1.72 o 
   2   8   4      292.30      284.31      4.67 o 
   3   8   4       86.49       77.86      1.67 o 
   4   8   4      115.22      109.82      2.37 o 
   5   8   4      295.73      276.43      3.62 o 
   6   8   4       24.14       19.83      3.12 o 
   7   8   4      139.10      117.38      4.10 o 
   8   8   4      102.56      100.49      4.95 o 
   9   8   4      236.04      237.16      5.85 o 
  10   8   4        3.92        5.23      4.91 o 
  11   8   4       57.67       71.09      6.13 o 
   1   9   4      118.74      115.81      2.00 o 
   2   9   4        0.08        1.16      1.48 o 
   3   9   4        5.95        2.71      1.98 o 
   4   9   4       40.70       36.26      2.37 o 
   5   9   4       10.57       12.78      2.76 o 
   6   9   4      484.15      485.73      5.34 o 
   7   9   4       36.01       35.97      3.85 o 
   8   9   4      126.41      111.79      5.09 o 
   9   9   4        7.79        1.55      4.68 o 
  10   9   4        2.90        1.47      4.82 o 
  11   9   4       27.24       28.94      9.38 o 
   0  10   4      176.25      209.43      3.66 o 
   1  10   4      794.56      765.35      5.46 o 
   2  10   4      164.60      171.33      2.79 o 
   3  10   4      176.17      162.88      2.75 o 
   4  10   4       23.62       13.10      2.47 o 
   5  10   4       82.07       81.44      3.18 o 
   6  10   4       13.18       11.20      3.30 o 
   7  10   4       68.28       67.11      3.96 o 
   8  10   4        1.16        3.24      4.30 o 
   9  10   4      124.69      128.66      6.33 o 
  10  10   4        0.13        1.39      5.16 o 
  11  10   4       20.93       23.92     14.89 o 
   1  11   4       19.52       28.57      2.08 o 
   2  11   4      631.15      580.89      6.43 o 
   3  11   4      226.11      219.69      3.48 o 
   4  11   4       32.08       44.32      2.83 o 
   5  11   4      116.94      140.57      3.85 o 
   6  11   4       22.40       17.95      3.23 o 
   7  11   4        0.19        1.27      3.36 o 
   8  11   4      313.54      348.13      6.59 o 
   9  11   4        1.65       -0.64      4.96 o 
  10  11   4       33.46       32.25      6.37 o 
   0  12   4      674.71      654.97      7.60 o 
   1  12   4      289.77      301.54      3.70 o 
   2  12   4      192.83      206.75      4.54 o 
   3  12   4      141.50      149.23      3.31 o 
   4  12   4      382.16      360.06      4.45 o 
   5  12   4       77.87       78.35      3.46 o 
   6  12   4        2.50       -0.04      3.21 o 
   7  12   4      118.62      112.34      4.23 o 
   8  12   4       13.75       10.02      4.17 o 
   9  12   4       38.06       52.01      6.36 o 
  10  12   4       12.37        7.11     10.70 o 
   1  13   4      306.45      295.80      3.88 o 
   2  13   4      821.78      828.51      7.90 o 
   3  13   4        2.19        3.96      2.77 o 
   4  13   4      471.70      488.62      5.56 o 
   5  13   4       54.80       51.10      3.77 o 
   6  13   4      246.97      251.92      5.75 o 
   7  13   4       33.63       31.82      3.65 o 
   8  13   4        0.05        2.64      4.18 o 
   9  13   4        0.28        1.17      6.78 o 
   0  14   4       44.54       43.72      5.77 o 
   1  14   4      348.40      313.86      4.29 o 
   2  14   4       88.98       83.66      3.11 o 
   3  14   4     1573.85     1584.68     11.29 o 
   4  14   4       86.97       87.51      3.86 o 
   5  14   4        3.92        3.91      3.67 o 
   6  14   4        2.76        0.50      4.17 o 
   7  14   4       49.93       48.42      4.94 o 
   8  14   4        0.30        1.04      5.99 o 
   1  15   4       34.76       31.54      3.42 o 
   2  15   4      305.31      352.38      5.15 o 
   3  15   4      199.54      170.36      4.03 o 
   4  15   4       19.34       16.28      3.52 o 
   5  15   4        7.51       12.75      3.91 o 
   6  15   4        5.92       10.25      4.54 o 
   7  15   4        0.00        0.14      5.08 o 
   8  15   4        0.02        5.34     12.67 o 
   0  16   4        1.59        2.57      4.74 o 
   1  16   4      188.00      215.56      5.20 o 
   2  16   4      134.40      129.04      4.23 o 
   3  16   4      242.90      213.58      4.46 o 
   4  16   4       15.84       13.47      3.40 o 
   5  16   4       53.22       57.72      4.62 o 
   6  16   4       26.59       35.67      4.60 o 
   7  16   4       27.37       35.74      9.04 o 
   1  17   4        5.34        5.43      3.63 o 
   2  17   4        0.44        1.75      3.66 o 
   3  17   4       40.27       34.98      3.77 o 
   4  17   4      180.64      167.83      4.79 o 
   5  17   4       67.08       88.30      5.18 o 
   6  17   4       96.81       99.92      7.70 o 
   0  18   4        2.49        4.10      5.94 o 
   1  18   4      237.98      245.80      5.22 o 
   2  18   4        3.40       -3.80      3.80 o 
   3  18   4        0.00       -3.97      3.97 o 
   4  18   4       59.95       48.54      5.88 o 
   5  18   4       29.28       36.91      8.02 o 
   1  19   4       26.76       23.24      5.01 o 
   2  19   4       86.03      101.52     10.17 o 
   3  19   4        0.27       -7.69      7.69 o 
   1   1   5     4550.72     4755.68     17.32 o 
   2   1   5      470.18      576.69      5.35 o 
   3   1   5     1948.45     2149.02      6.15 o 
   4   1   5      242.06      224.37      2.90 o 
   5   1   5      441.27      465.60      4.91 o 
   6   1   5     1982.40     2110.99     17.73 o 
   7   1   5       19.38       21.14      2.02 o 
   8   1   5      481.52      443.25      6.50 o 
   9   1   5        0.58       -0.25      2.90 o 
  10   1   5       60.69       61.19      4.01 o 
  11   1   5       10.74       23.33      4.24 o 
  12   1   5        0.54        7.57      5.08 o 
   0   2   5     2284.59     2444.21     32.08 o 
   1   2   5      535.55      501.82      3.59 o 
   2   2   5       10.18        9.80      0.99 o 
   3   2   5     7127.84     7567.22     25.07 o 
   4   2   5     5324.43     5405.48     32.72 o 
   5   2   5      914.96      911.59      7.62 o 
   6   2   5      462.22      450.65      4.58 o 
   7   2   5      373.81      379.79      5.64 o 
   8   2   5      343.74      345.03      5.15 o 
   9   2   5       83.58       71.76      3.50 o 
  10   2   5       20.59       33.61      3.90 o 
  11   2   5      316.08      336.77     12.07 o 
  12   2   5        1.49        3.70      5.88 o 
   1   3   5     5534.20     5651.21     28.63 o 
   2   3   5      224.88      232.92      2.00 o 
   3   3   5       30.25       38.31      1.10 o 
   4   3   5     1638.63     1830.46     11.23 o 
   5   3   5      915.23      896.66      4.28 o 
   6   3   5      561.50      553.85      6.05 o 
   7   3   5      891.57      824.90      7.24 o 
   8   3   5        1.88        2.38      2.77 o 
   9   3   5       12.59       18.34      3.24 o 
  10   3   5        4.80        4.07      3.44 o 
  11   3   5      156.62      161.03      8.51 o 
  12   3   5       20.82       21.87      8.30 o 
   0   4   5     2940.18     2794.80     13.67 o 
   1   4   5      529.47      470.83      4.53 o 
   2   4   5     3034.73     3025.79     12.96 o 
   3   4   5     3449.99     3604.44     15.37 o 
   4   4   5      804.67      777.28      5.85 o 
   5   4   5      332.30      329.32      4.45 o 
   6   4   5     2138.58     2074.69     13.60 o 
   7   4   5       36.12       45.40      2.71 o 
   8   4   5        4.74        3.32      3.12 o 
   9   4   5      268.44      271.16      5.19 o 
  10   4   5      114.97      125.19      5.86 o 
  11   4   5      142.24      151.46      5.52 o 
  12   4   5       19.03       27.54     10.25 o 
   1   5   5      134.82      147.15      1.66 o 
   2   5   5      176.65      185.60      1.61 o 
   3   5   5      742.06      898.41      5.67 o 
   4   5   5      589.14      570.37      3.24 o 
   5   5   5       82.71       75.77      2.11 o 
   6   5   5     2107.86     2009.91     16.80 o 
   7   5   5      279.91      248.06      3.77 o 
   8   5   5      234.76      202.92      5.68 o 
   9   5   5       79.49       80.97      4.37 o 
  10   5   5      258.96      235.46      6.54 o 
  11   5   5       21.40       23.08      6.22 o 
  12   5   5        2.89       -7.74      9.30 o 
   0   6   5     3952.01     4436.12     38.54 o 
   1   6   5      379.28      391.83      3.65 o 
   2   6   5      386.13      381.42      2.99 o 
   3   6   5     1266.40     1403.23      6.93 o 
   4   6   5      412.11      460.63      2.96 o 
   5   6   5      725.73      755.75      4.52 o 
   6   6   5       20.06       16.42      2.82 o 
   7   6   5       32.24       34.28      2.96 o 
   8   6   5        0.09       -0.64      3.66 o 
   9   6   5      134.80      149.88      5.92 o 
  10   6   5        0.08        5.93      4.86 o 
  11   6   5       60.15       79.88      6.11 o 
  12   6   5        0.36       -5.40      8.39 o 
   1   7   5      823.50      836.44      5.96 o 
   2   7   5        8.89       22.08      1.34 o 
   3   7   5       13.23       15.61      1.99 o 
   4   7   5     2274.69     2291.69      9.52 o 
   5   7   5       65.35       74.77      2.49 o 
   6   7   5     1560.94     1622.88     11.31 o 
   7   7   5       69.30       56.86      3.54 o 
   8   7   5      650.44      642.73     12.10 o 
   9   7   5        2.10        3.95      4.51 o 
  10   7   5      127.94      136.15      5.89 o 
  11   7   5       31.79       46.69      5.23 o 
  12   7   5        1.99       -4.28      6.94 o 
   0   8   5      339.36      266.42      3.81 o 
   1   8   5        8.69        9.63      1.19 o 
   2   8   5      227.36      207.84      2.18 o 
   3   8   5      159.07      158.18      2.87 o 
   4   8   5       58.58       49.56      2.30 o 
   5   8   5      650.47      653.46      8.92 o 
   6   8   5      884.32      887.33      7.02 o 
   7   8   5       96.20      106.55      4.11 o 
   8   8   5        0.90        2.94      4.71 o 
   9   8   5       13.02       10.03      4.62 o 
  10   8   5       49.81       72.87      5.98 o 
  11   8   5        5.82       13.12      7.87 o 
   1   9   5     2739.74     2904.65     17.01 o 
   2   9   5      101.89       95.70      1.90 o 
   3   9   5       84.22       77.21      1.99 o 
   4   9   5     1710.89     1698.15     10.08 o 
   5   9   5      620.23      596.57      5.40 o 
   6   9   5     2036.11     2031.22     13.23 o 
   7   9   5       76.08       67.93      3.98 o 
   8   9   5      761.36      763.45     11.31 o 
   9   9   5       83.30       86.35      7.25 o 
  10   9   5       86.56       94.26      6.09 o 
  11   9   5       23.64       18.55      8.50 o 
   0  10   5     2646.68     2620.66     25.99 o 
   1  10   5      275.35      232.54      3.35 o 
   2  10   5        4.75        2.29      1.67 o 
   3  10   5      949.30      915.29      7.84 o 
   4  10   5      734.51      699.49      5.20 o 
   5  10   5      181.01      158.34      3.77 o 
   6  10   5      404.56      373.67      5.47 o 
   7  10   5        0.17        2.87      3.52 o 
   8  10   5       95.80       93.67      5.35 o 
   9  10   5       16.30       19.27      6.61 o 
  10  10   5       39.11       44.67      5.89 o 
  11  10   5       16.83       -8.26     14.21 o 
   1  11   5      591.70      577.83      5.57 o 
   2  11   5        0.97        0.18      2.18 o 
   3  11   5        2.87        8.98      2.35 o 
   4  11   5       43.08       53.41      2.96 o 
   5  11   5      209.25      216.41      4.22 o 
   6  11   5       50.01       53.52      3.79 o 
   7  11   5        0.17        1.15      4.18 o 
   8  11   5        4.06        0.97      4.32 o 
   9  11   5        6.29        4.57      5.48 o 
  10  11   5        9.33       14.54      7.16 o 
   0  12   5        0.13        4.03      3.44 o 
   1  12   5     1684.57     1647.31     14.60 o 
   2  12   5      194.81      189.02      4.01 o 
   3  12   5     2107.15     2041.52     12.88 o 
   4  12   5       11.26       10.25      3.15 o 
   5  12   5      258.86      232.81      7.96 o 
   6  12   5       49.74       32.55      3.75 o 
   7  12   5        7.87        1.01      4.55 o 
   8  12   5      142.47      132.86      6.00 o 
   9  12   5      103.81      105.77      7.17 o 
  10  12   5        3.11       13.77     15.88 o 
   1  13   5        2.07        1.41      2.59 o 
   2  13   5      159.13      154.78      3.44 o 
   3  13   5      225.75      211.79      3.75 o 
   4  13   5        0.10        1.61      3.16 o 
   5  13   5        6.64        6.59      3.14 o 
   6  13   5        1.00       -4.32      4.68 o 
   7  13   5        1.71       -4.35      5.06 o 
   8  13   5        3.33        5.99      5.70 o 
   9  13   5        4.76       -3.14      8.61 o 
   0  14   5      385.38      372.00      7.18 o 
   1  14   5      335.26      332.31      4.27 o 
   2  14   5       84.60       87.19      3.30 o 
   3  14   5      247.29      251.11      4.05 o 
   4  14   5       20.49       21.07      3.37 o 
   5  14   5       32.29       29.61      3.48 o 
   6  14   5       50.71       53.69      4.69 o 
   7  14   5       11.07       11.66      5.59 o 
   8  14   5        0.20       10.34      7.72 o 
   1  15   5        3.89        3.46      3.29 o 
   2  15   5       23.43       26.39      2.95 o 
   3  15   5        7.34        6.29      2.85 o 
   4  15   5      291.49      300.23      5.14 o 
   5  15   5      110.91      116.07      4.61 o 
   6  15   5      267.94      289.58      9.73 o 
   7  15   5       19.97       26.52      6.96 o 
   8  15   5       58.14       72.86     12.48 o 
   0  16   5       81.75       92.86      5.51 o 
   1  16   5       18.79       23.25      3.51 o 
   2  16   5       46.03       54.71      3.49 o 
   3  16   5        2.74       -0.32      3.27 o 
   4  16   5       53.51       61.11      4.12 o 
   5  16   5       27.73       26.14      4.18 o 
   6  16   5       27.55       46.09      5.38 o 
   7  16   5        0.53        6.06      9.82 o 
   1  17   5      117.47      132.24      6.16 o 
   2  17   5       28.47       25.44      3.61 o 
   3  17   5        0.42       -1.43      3.76 o 
   4  17   5       78.62       86.81      4.47 o 
   5  17   5      190.90      213.78      6.26 o 
   6  17   5       95.42      103.27      7.57 o 
   0  18   5       23.79       46.05      5.40 o 
   1  18   5       33.20       39.85      3.80 o 
   2  18   5        2.66        0.17      3.72 o 
   3  18   5       33.61       23.30      4.50 o 
   4  18   5        0.05        2.55      7.63 o 
   5  18   5        7.16       25.15      5.71 o 
   1  19   5       10.40       21.14      5.84 o 
   2  19   5        7.45       13.47      6.26 o 
   3  19   5        0.14       -8.91      8.91 o 
   0   0   6     2086.06     2483.77      7.49 o 
   1   0   6     7419.00     7707.96     30.22 o 
   2   0   6     5075.60     5610.78     30.39 o 
   3   0   6    22801.61    23548.29     74.68 o 
   4   0   6     2673.09     2875.31     21.58 o 
   5   0   6      234.59      221.92      4.35 o 
   6   0   6        1.31        7.70      3.20 o 
   7   0   6      412.14      426.86      6.46 o 
   8   0   6      132.45      132.79      7.04 o 
   9   0   6        0.43        1.23      4.45 o 
  10   0   6      120.68      111.35      7.69 o 
  11   0   6      447.09      485.01     22.08 o 
  12   0   6       81.64       97.56     12.51 o 
   1   1   6     3036.70     3225.79     13.89 o 
   2   1   6     1634.25     1787.14     20.39 o 
   3   1   6     3580.03     3765.80     26.31 o 
   4   1   6     1786.92     1590.68      9.83 o 
   5   1   6       52.35       33.45      1.51 o 
   6   1   6      344.78      322.79      5.95 o 
   7   1   6        0.24       -0.19      2.15 o 
   8   1   6      111.17      104.71      4.52 o 
   9   1   6       17.62       11.64      3.66 o 
  10   1   6       34.85       30.39      4.28 o 
  11   1   6        0.39       14.78      5.71 o 
  12   1   6       19.65       40.58      7.56 o 
   0   2   6      474.47      424.03      9.20 o 
   1   2   6     4301.53     4272.66     21.29 o 
   2   2   6        2.39        1.80      0.69 o 
   3   2   6      241.36      240.86      2.29 o 
   4   2   6      352.93      420.43      5.06 o 
   5   2   6      826.05      821.16      7.79 o 
   6   2   6      182.10      172.78      6.33 o 
   7   2   6      334.59      350.79      5.52 o 
   8   2   6       88.25       81.35      3.86 o 
   9   2   6      226.62      232.73      5.86 o 
  10   2   6       48.50       47.86      4.41 o 
  11   2   6      233.22      271.27     14.90 o 
  12   2   6        4.70       12.30      5.83 o 
   1   3   6       46.13       42.02      1.11 o 
   2   3   6      232.77      189.98      1.96 o 
   3   3   6      101.64      101.26      1.85 o 
   4   3   6      437.91      459.87      7.71 o 
   5   3   6      455.88      495.20      4.14 o 
   6   3   6     2020.36     1962.45     19.33 o 
   7   3   6      254.69      234.22      6.27 o 
   8   3   6     1941.85     1833.55     32.89 o 
   9   3   6      237.92      227.40      4.95 o 
  10   3   6      253.55      253.20      5.38 o 
  11   3   6       11.51       24.23      5.59 o 
  12   3   6        4.70       18.74      8.29 o 
   0   4   6      688.87      773.12      9.42 o 
   1   4   6     5407.26     5620.46     18.76 o 
   2   4   6      130.18      159.42      1.57 o 
   3   4   6       84.55       96.70      1.73 o 
   4   4   6       22.39       13.91      1.27 o 
   5   4   6        0.81       -0.98      1.62 o 
   6   4   6      184.15      165.19      5.78 o 
   7   4   6      104.95      110.58      3.85 o 
   8   4   6       60.56       62.47      3.97 o 
   9   4   6       46.71       51.27      3.90 o 
  10   4   6        1.56        4.87      3.92 o 
  11   4   6       13.32       12.36      7.50 o 
  12   4   6       10.99       -0.62     12.79 o 
   1   5   6        4.05        6.12      1.22 o 
   2   5   6     7995.49     7976.10     43.37 o 
   3   5   6       45.42       51.81      1.66 o 
   4   5   6      131.28      123.82      2.73 o 
   5   5   6      123.33      147.54      3.88 o 
   6   5   6      405.85      389.38      5.67 o 
   7   5   6      758.44      717.03      6.44 o 
   8   5   6      963.13     1004.78      7.93 o 
   9   5   6        7.28        6.01      3.63 o 
  10   5   6      184.65      176.36      6.04 o 
  11   5   6       22.11       30.11      5.83 o 
  12   5   6       37.60       26.13     11.65 o 
   0   6   6      135.96      128.63      3.23 o 
   1   6   6     1941.17     1883.95      6.28 o 
   2   6   6      803.52      917.96      3.46 o 
   3   6   6      146.36      134.67      2.28 o 
   4   6   6       76.62       93.76      2.17 o 
   5   6   6       70.52       74.16      2.14 o 
   6   6   6      663.02      623.83      6.42 o 
   7   6   6      537.73      519.67      7.10 o 
   8   6   6        4.11        3.15      4.36 o 
   9   6   6      365.16      388.17      7.39 o 
  10   6   6       88.33       91.14      6.46 o 
  11   6   6       93.18      114.15      7.06 o 
  12   6   6        2.17       -0.39      7.45 o 
   1   7   6       26.83       29.32      1.30 o 
   2   7   6     1443.25     1423.65      6.18 o 
   3   7   6      181.49      180.87      2.10 o 
   4   7   6     3422.49     3214.63     16.43 o 
   5   7   6      460.04      402.59     15.38 o 
   6   7   6      227.40      198.00      6.99 o 
   7   7   6       74.94       79.48      4.73 o 
   8   7   6        2.89        4.21      4.47 o 
   9   7   6        0.01        3.33      4.63 o 
  10   7   6      108.34      142.48      8.29 o 
  11   7   6        9.26       36.56      6.04 o 
   0   8   6     1504.13     1658.13     20.80 o 
   1   8   6      152.40      174.49      1.95 o 
   2   8   6      119.94      126.98      1.88 o 
   3   8   6      821.73      756.61      5.07 o 
   4   8   6      141.47      132.45      3.03 o 
   5   8   6      215.15      195.96      7.31 o 
   6   8   6       11.43       12.48      4.16 o 
   7   8   6       31.09       34.05      4.59 o 
   8   8   6        0.02       -4.22      5.74 o 
   9   8   6        4.13       13.30      5.08 o 
  10   8   6        5.76       29.11      6.48 o 
  11   8   6      193.39      221.42     11.72 o 
   1   9   6        0.92        0.13      1.58 o 
   2   9   6      399.83      394.43      4.57 o 
   3   9   6        8.25        5.27      1.84 o 
   4   9   6      145.59      133.56      2.92 o 
   5   9   6      171.35      154.81      3.77 o 
   6   9   6       99.84       94.95      4.99 o 
   7   9   6        9.12        7.74      4.59 o 
   8   9   6      147.05      156.71      6.49 o 
   9   9   6        1.58        3.36      6.30 o 
  10   9   6       44.80       48.41      6.72 o 
  11   9   6        7.97       18.43      9.75 o 
   0  10   6       12.05       11.19      2.58 o 
   1  10   6      846.36      843.90      5.97 o 
   2  10   6       98.70       90.72      2.15 o 
   3  10   6      133.15      136.43      2.63 o 
   4  10   6       86.89       79.48      3.13 o 
   5  10   6       27.94       33.12      3.08 o 
   6  10   6        0.97        3.44      4.39 o 
   7  10   6       42.64       56.69      5.07 o 
   8  10   6       96.93       95.88      5.67 o 
   9  10   6       26.45       18.33      9.60 o 
  10  10   6       26.39       22.72      7.44 o 
   1  11   6       17.76       13.77      2.02 o 
   2  11   6       69.84       44.15      2.44 o 
   3  11   6       48.78       45.61      2.64 o 
   4  11   6     1070.60     1099.05      9.12 o 
   5  11   6        2.07       -1.15      3.05 o 
   6  11   6      354.38      371.44      6.97 o 
   7  11   6       84.38       76.15      5.19 o 
   8  11   6       21.49       17.29      4.93 o 
   9  11   6        1.05        1.98      7.00 o 
  10  11   6       94.46       97.74     11.09 o 
   0  12   6      756.63      775.71      9.96 o 
   1  12   6       31.80       26.94      2.51 o 
   2  12   6       25.06       24.29      2.63 o 
   3  12   6      283.49      273.67      3.81 o 
   4  12   6      111.54      101.81      3.63 o 
   5  12   6       55.46       49.89      3.46 o 
   6  12   6        4.46        0.89      4.33 o 
   7  12   6       76.60       86.23      5.30 o 
   8  12   6        0.03       -3.87      5.21 o 
   9  12   6        1.80        8.31      9.79 o 
   1  13   6        5.01        3.39      2.58 o 
   2  13   6     1244.40     1252.18      9.66 o 
   3  13   6        6.15        3.69      2.78 o 
   4  13   6       24.63       20.65      3.30 o 
   5  13   6        0.89        3.75      3.45 o 
   6  13   6       31.04       31.38      5.42 o 
   7  13   6       23.07       10.24      5.79 o 
   8  13   6      335.76      353.27     10.16 o 
   9  13   6        0.10       -7.44     11.70 o 
   0  14   6      716.07      748.05     14.23 o 
   1  14   6      628.64      637.75      5.94 o 
   2  14   6       93.65       93.70      3.35 o 
   3  14   6       25.45       22.20      2.98 o 
   4  14   6       14.14       10.72      3.33 o 
   5  14   6      171.82      168.95      5.55 o 
   6  14   6        2.93       -4.68      4.68 o 
   7  14   6       57.24       41.15      6.93 o 
   8  14   6       15.80       19.12      6.78 o 
   1  15   6        4.51        4.59      3.22 o 
   2  15   6       64.13       48.36      3.58 o 
   3  15   6       26.27       25.03      3.12 o 
   4  15   6      130.85      157.24      4.51 o 
   5  15   6       70.71       71.90      4.31 o 
   6  15   6        0.09       -2.83      4.97 o 
   7  15   6        7.27        9.03      6.15 o 
   8  15   6        2.79       28.63     12.89 o 
   0  16   6       15.10       24.91      5.19 o 
   1  16   6      513.85      509.48      8.55 o 
   2  16   6        3.14        9.28      3.23 o 
   3  16   6       64.00       76.56      3.74 o 
   4  16   6       66.67       58.08      3.98 o 
   5  16   6       11.86       13.28      4.68 o 
   6  16   6        0.46        2.60      6.16 o 
   7  16   6        1.96       26.83      8.91 o 
   1  17   6        0.51        5.41      3.40 o 
   2  17   6      123.00      113.08      4.71 o 
   3  17   6       12.25        5.70      4.03 o 
   4  17   6        8.46       11.99      5.89 o 
   5  17   6        1.04        5.69      5.74 o 
   6  17   6       19.97       13.56     12.49 o 
   0  18   6       32.99       33.51      5.23 o 
   1  18   6       50.76       62.81      5.26 o 
   2  18   6        5.75        4.93      3.53 o 
   3  18   6      137.12      156.74     10.68 o 
   4  18   6       14.52       17.92      9.60 o 
   1  19   6        0.58       -1.24      5.04 o 
   2  19   6        6.57        6.92      5.57 o 
   1   1   7     3183.48     3165.91     16.04 o 
   2   1   7      890.19     1025.17      5.44 o 
   3   1   7       20.61       15.72      1.94 o 
   4   1   7      784.56      723.72      7.65 o 
   5   1   7      138.98      158.77      2.95 o 
   6   1   7     1571.01     1564.39     16.78 o 
   7   1   7      118.41      108.01      3.64 o 
   8   1   7      352.93      358.83      5.34 o 
   9   1   7      323.97      310.82      6.59 o 
  10   1   7       71.20       70.09      5.38 o 
  11   1   7        4.06        8.26      4.91 o 
  12   1   7       14.27       30.96      8.72 o 
   0   2   7    13308.58    14249.63    111.95 o 
   1   2   7      418.54      524.47      3.12 o 
   2   2   7       95.65      112.07      2.52 o 
   3   2   7     6466.49     6642.38     46.48 o 
   4   2   7      136.31      105.55      4.13 o 
   5   2   7      145.92      130.90      2.61 o 
   6   2   7      665.76      661.16      7.60 o 
   7   2   7      100.24       80.47      3.86 o 
   8   2   7      159.70      142.69      4.81 o 
   9   2   7       31.07       20.55      3.92 o 
  10   2   7      359.50      395.93      7.69 o 
  11   2   7      175.15      177.43      7.42 o 
  12   2   7       24.01       17.91     10.82 o 
   1   3   7     1797.84     1747.10      9.50 o 
   2   3   7     1486.91     1397.71      6.84 o 
   3   3   7      520.74      579.30      3.56 o 
   4   3   7       63.13       82.14      3.35 o 
   5   3   7     1138.15     1124.95      8.75 o 
   6   3   7        0.60       -0.59      3.28 o 
   7   3   7       20.62       20.64      3.60 o 
   8   3   7      146.03      135.50      4.66 o 
   9   3   7       85.70       85.38      4.57 o 
  10   3   7       60.47       65.75      4.79 o 
  11   3   7        4.79        9.66      5.22 o 
  12   3   7       13.75       27.96      6.84 o 
   0   4   7        7.84        4.51      1.70 o 
   1   4   7     1078.92      937.34      6.29 o 
   2   4   7      228.56      195.41      2.56 o 
   3   4   7      782.87      850.26      6.23 o 
   4   4   7      699.49      593.65     20.54 o 
   5   4   7      462.62      440.00      4.50 o 
   6   4   7      442.69      453.51      5.78 o 
   7   4   7       61.47       65.96      4.00 o 
   8   4   7       41.47       42.86      4.22 o 
   9   4   7      478.38      487.52      7.01 o 
  10   4   7       28.77        8.52      4.38 o 
  11   4   7      112.89      122.79      8.36 o 
  12   4   7      101.21      110.11     10.20 o 
   1   5   7      211.13      201.05      2.05 o 
   2   5   7     1433.67     1407.47      8.46 o 
   3   5   7        1.13        0.23      1.22 o 
   4   5   7      111.32      110.20      4.33 o 
   5   5   7      766.80      736.65      5.94 o 
   6   5   7      426.53      421.88      4.79 o 
   7   5   7      385.79      398.07      5.56 o 
   8   5   7      409.06      375.00      6.26 o 
   9   5   7      109.65      105.98      4.86 o 
  10   5   7        8.20        8.47      4.97 o 
  11   5   7       67.74       57.64     14.23 o 
   0   6   7      383.45      368.95      3.69 o 
   1   6   7     1062.71     1103.97      7.21 o 
   2   6   7      379.83      400.33      2.50 o 
   3   6   7      219.33      168.79      1.84 o 
   4   6   7        9.36        4.30      1.60 o 
   5   6   7       90.75      112.52      3.00 o 
   6   6   7      221.76      179.51      4.51 o 
   7   6   7       31.73       26.19      3.59 o 
   8   6   7       21.13       20.90      5.22 o 
   9   6   7        2.76        3.83      5.20 o 
  10   6   7       73.49       68.12      7.99 o 
  11   6   7       84.76      104.29      8.55 o 
   1   7   7      185.60      192.57      3.28 o 
   2   7   7      333.79      318.19      3.07 o 
   3   7   7      740.46      819.01      5.15 o 
   4   7   7      607.50      620.01      3.94 o 
   5   7   7      564.84      596.35      6.19 o 
   6   7   7      644.03      642.92     11.67 o 
   7   7   7      302.16      270.65      6.18 o 
   8   7   7      457.74      507.64      9.36 o 
   9   7   7       83.75       61.72      5.99 o 
  10   7   7      122.69      136.94      9.75 o 
  11   7   7        5.19       12.45      8.49 o 
   0   8   7      707.31      690.39     13.33 o 
   1   8   7      163.91      192.11      2.20 o 
   2   8   7       84.02       93.80      1.78 o 
   3   8   7       91.04       89.49      2.00 o 
   4   8   7     1929.70     1937.48      8.47 o 
   5   8   7      120.88      123.76      3.89 o 
   6   8   7        0.47        1.49      3.50 o 
   7   8   7      154.90      157.30      5.69 o 
   8   8   7       16.29        5.20      4.52 o 
   9   8   7       10.21       15.55      5.65 o 
  10   8   7       21.16       39.62      7.43 o 
  11   8   7       10.02       20.66      8.24 o 
   1   9   7     1155.26     1180.04      8.63 o 
   2   9   7       35.84       35.08      1.60 o 
   3   9   7      703.08      658.38      8.11 o 
   4   9   7     2146.62     2138.73     13.88 o 
   5   9   7       36.34       39.05      3.84 o 
   6   9   7      589.51      602.65      8.06 o 
   7   9   7      622.57      637.14      8.48 o 
   8   9   7        8.53       11.92      4.57 o 
   9   9   7      538.55      546.00     17.17 o 
  10   9   7      187.28      203.58     12.41 o 
   0  10   7     1449.45     1421.91     16.83 o 
   1  10   7       14.08       10.68      1.96 o 
   2  10   7       28.13       28.47      1.97 o 
   3  10   7     1477.07     1411.67      8.79 o 
   4  10   7      347.10      340.46      4.77 o 
   5  10   7      175.58      152.06      4.75 o 
   6  10   7      934.45      903.63     11.59 o 
   7  10   7      134.86      128.07      5.52 o 
   8  10   7        3.21       -2.21      4.66 o 
   9  10   7       12.07       -2.46      7.39 o 
  10  10   7       48.28       49.80      7.75 o 
   1  11   7      140.10      139.14      2.66 o 
   2  11   7      559.23      551.32      4.65 o 
   3  11   7      174.75      163.75      4.28 o 
   4  11   7        2.96        2.67      2.75 o 
   5  11   7        0.66        1.82      3.10 o 
   6  11   7       26.05       27.95      5.19 o 
   7  11   7       11.21       13.60      4.56 o 
   8  11   7       45.13       40.66      6.69 o 
   9  11   7        4.78        8.83      8.42 o 
   0  12   7     1896.30     1847.72     25.29 o 
   1  12   7      752.20      758.64     12.47 o 
   2  12   7      997.73      955.21      8.10 o 
   3  12   7      166.17      146.94      3.55 o 
   4  12   7      296.63      296.16      5.00 o 
   5  12   7      154.96      181.87      4.58 o 
   6  12   7        0.47       -3.98      4.40 o 
   7  12   7       12.37       14.04      5.74 o 
   8  12   7        0.63        6.46      5.17 o 
   9  12   7       18.69       33.48     12.11 o 
   1  13   7       23.83       30.59      2.77 o 
   2  13   7       73.66       62.46      3.10 o 
   3  13   7        0.57       -1.66      2.91 o 
   4  13   7       10.78       16.05      3.61 o 
   5  13   7      212.04      185.79      5.08 o 
   6  13   7       55.29       47.31      4.84 o 
   7  13   7        0.59       -3.47      5.85 o 
   8  13   7       22.23       18.14      5.75 o 
   9  13   7        6.47       -8.09     11.27 o 
   0  14   7       17.44       18.61      4.23 o 
   1  14   7      289.60      275.80      3.96 o 
   2  14   7      268.31      269.28      5.29 o 
   3  14   7       80.83       85.15      3.75 o 
   4  14   7       35.48       41.57      3.93 o 
   5  14   7       27.34       25.07      3.95 o 
   6  14   7        2.93        4.44      4.61 o 
   7  14   7        0.37       -6.24      6.24 o 
   8  14   7        2.98        6.49     11.87 o 
   1  15   7        3.12        0.22      3.12 o 
   2  15   7      219.98      211.87      4.03 o 
   3  15   7       19.92       23.57      3.31 o 
   4  15   7       44.79       51.58      4.22 o 
   5  15   7       89.03      103.19      4.63 o 
   6  15   7      131.45      147.53      6.07 o 
   7  15   7       24.24       12.55      8.31 o 
   0  16   7      401.73      391.01     11.42 o 
   1  16   7        3.46        3.14      3.31 o 
   2  16   7        0.46        4.70      3.40 o 
   3  16   7       43.79       51.52      3.77 o 
   4  16   7        3.71        3.93      3.90 o 
   5  16   7        5.82        6.01      3.96 o 
   6  16   7       42.43       48.45      9.90 o 
   1  17   7      118.73      136.49      5.03 o 
   2  17   7        0.22        4.21      3.62 o 
   3  17   7       68.22       61.98      6.31 o 
   4  17   7       78.21       98.23      7.31 o 
   5  17   7        1.47       -2.55      8.01 o 
   0  18   7       51.87       68.94      6.48 o 
   1  18   7        5.56       12.27      5.94 o 
   2  18   7        0.20        4.67      4.14 o 
   3  18   7      120.10      142.34      8.93 o 
   4  18   7        4.54        3.35      8.85 o 
   1  19   7       24.38       19.91      5.18 o 
   0   0   8    11285.09    10735.20     40.19 o 
   1   0   8     1511.31     1827.58     21.99 o 
   2   0   8    16052.21    17075.30     73.99 o 
   3   0   8     2279.33     2260.86     24.66 o 
   4   0   8      338.11      410.82     14.61 o 
   5   0   8      341.68      358.27      6.89 o 
   6   0   8     1531.88     1509.41     27.55 o 
   7   0   8      193.78      208.86      5.75 o 
   8   0   8      232.77      230.27      7.63 o 
   9   0   8       67.83       81.72      6.60 o 
  10   0   8      432.59      440.23     11.60 o 
  11   0   8       19.11        9.17      8.01 o 
  12   0   8      200.50      208.37     15.07 o 
   1   1   8     4039.18     3982.45     34.18 o 
   2   1   8     3039.57     2813.60     20.86 o 
   3   1   8      888.37      989.00     10.91 o 
   4   1   8        7.05        7.07      1.80 o 
   5   1   8      434.02      384.25      4.08 o 
   6   1   8       14.46       13.08      2.65 o 
   7   1   8      220.38      184.88      6.00 o 
   8   1   8      222.15      243.57      6.97 o 
   9   1   8      142.08      138.99      5.57 o 
  10   1   8        4.61        5.47      4.87 o 
  11   1   8       32.53       26.74      5.15 o 
  12   1   8        0.43        7.14     11.71 o 
   0   2   8      696.16      808.90      8.93 o 
   1   2   8      631.08      771.88      5.48 o 
   2   2   8     1491.19     1455.01     11.66 o 
   3   2   8     1312.08     1438.13     13.41 o 
   4   2   8     4276.47     4296.95     42.64 o 
   5   2   8      244.22      235.68      4.26 o 
   6   2   8      239.02      206.73      3.96 o 
   7   2   8        0.73        0.76      3.67 o 
   8   2   8        6.29        3.75      3.83 o 
   9   2   8        0.01        1.91      4.10 o 
  10   2   8       38.79       41.10      5.06 o 
  11   2   8       39.38       42.49      6.02 o 
  12   2   8       66.07       72.15      9.49 o 
   1   3   8      318.78      332.25      2.68 o 
   2   3   8     3630.27     4032.94     21.26 o 
   3   3   8     1957.87     1953.33      9.72 o 
   4   3   8      144.61      144.14      2.85 o 
   5   3   8     1204.64     1101.26     10.78 o 
   6   3   8     1198.35     1183.36     22.23 o 
   7   3   8     1491.74     1495.58     20.56 o 
   8   3   8      411.77      426.37      6.43 o 
   9   3   8      222.30      198.76      7.03 o 
  10   3   8        7.43        1.67      4.23 o 
  11   3   8      133.18      117.49      6.33 o 
  12   3   8        9.77       21.00     12.74 o 
   0   4   8      583.91      633.28      6.46 o 
   1   4   8       12.63       13.30      1.11 o 
   2   4   8     1126.00     1136.75      6.52 o 
   3   4   8       63.66       71.72      1.86 o 
   4   4   8      508.10      505.30      4.29 o 
   5   4   8        2.58        2.46      2.37 o 
   6   4   8      207.26      195.99      4.75 o 
   7   4   8      307.31      305.11      5.59 o 
   8   4   8        0.05        2.46      3.87 o 
   9   4   8       15.35       19.22      4.31 o 
  10   4   8        7.35        4.31      4.25 o 
  11   4   8       35.43       41.49      6.26 o 
   1   5   8      709.56      712.89     12.47 o 
   2   5   8     2317.02     2508.44      6.80 o 
   3   5   8      150.03      159.49      2.50 o 
   4   5   8     1044.45     1069.76      9.23 o 
   5   5   8     4552.51     4541.84     23.09 o 
   6   5   8      490.88      497.56      5.29 o 
   7   5   8      100.69      113.14      4.57 o 
   8   5   8        4.68        4.26      4.00 o 
   9   5   8       97.28       96.70      4.79 o 
  10   5   8      115.47      117.75      6.07 o 
  11   5   8       34.36       28.04      5.89 o 
   0   6   8     2256.91     2251.16      8.62 o 
   1   6   8        0.71        1.72      1.23 o 
   2   6   8      609.99      668.85      3.43 o 
   3   6   8     3567.81     3646.27     17.14 o 
   4   6   8      964.54      966.35      5.63 o 
   5   6   8       28.88       28.18      2.82 o 
   6   6   8      190.95      171.65      5.12 o 
   7   6   8      321.17      283.30      5.63 o 
   8   6   8       16.03       15.71      5.42 o 
   9   6   8       31.18       27.74      5.72 o 
  10   6   8        0.65        3.13      5.96 o 
  11   6   8        6.83        5.66      8.68 o 
   1   7   8     1236.22     1227.34      7.45 o 
   2   7   8      170.23      149.87      3.08 o 
   3   7   8      431.28      408.83      4.08 o 
   4   7   8      241.27      242.25      3.09 o 
   5   7   8        6.79        8.12      2.79 o 
   6   7   8        8.01        9.86      3.01 o 
   7   7   8      402.46      408.91      9.10 o 
   8   7   8       27.67       41.86      4.70 o 
   9   7   8      223.42      228.58      7.76 o 
  10   7   8        9.03        8.47      6.23 o 
  11   7   8        0.70        1.29      9.13 o 
   0   8   8     1134.59     1145.38     18.27 o 
   1   8   8      207.60      207.51      2.22 o 
   2   8   8        5.80        8.27      1.34 o 
   3   8   8      630.33      634.50      4.74 o 
   4   8   8        0.15        2.61      2.15 o 
   5   8   8      574.59      559.83      6.65 o 
   6   8   8      131.17      122.11      5.50 o 
   7   8   8       97.56       76.90      5.04 o 
   8   8   8       42.05       40.93      5.00 o 
   9   8   8      126.96      151.16      7.26 o 
  10   8   8       97.44      110.78      8.50 o 
   1   9   8       24.36       26.78      1.81 o 
   2   9   8      270.10      261.17      7.21 o 
   3   9   8       64.61       64.58      2.52 o 
   4   9   8       15.52       20.87      2.62 o 
   5   9   8       73.01       79.28      3.98 o 
   6   9   8       74.17       60.05      4.96 o 
   7   9   8       70.93       62.34      4.93 o 
   8   9   8      136.15      137.20      6.43 o 
   9   9   8        4.38        3.17      5.88 o 
  10   9   8       33.84       27.32      9.12 o 
   0  10   8      228.95      237.73      4.03 o 
   1  10   8      366.45      341.59      5.19 o 
   2  10   8      217.19      205.97      3.93 o 
   3  10   8        0.85       -1.85      2.57 o 
   4  10   8        7.44        7.84      2.69 o 
   5  10   8        0.98       -3.14      3.46 o 
   6  10   8       17.74       14.22      4.52 o 
   7  10   8       14.89        6.82      4.52 o 
   8  10   8       22.38       26.92      8.01 o 
   9  10   8        1.53        6.47      6.45 o 
   1  11   8      177.41      171.30      2.85 o 
   2  11   8       83.08       72.39      3.07 o 
   3  11   8       26.81       27.51      3.27 o 
   4  11   8      260.46      249.88      4.04 o 
   5  11   8       62.05       63.06      3.80 o 
   6  11   8      441.60      440.80     11.38 o 
   7  11   8       59.51       65.27      5.14 o 
   8  11   8       40.09       48.87      5.42 o 
   9  11   8      153.66      173.48      9.75 o 
   0  12   8      333.98      362.15      7.21 o 
   1  12   8      166.20      158.93      3.03 o 
   2  12   8        5.23        5.69      3.18 o 
   3  12   8      101.27       92.71      3.72 o 
   4  12   8       29.58       44.65      3.51 o 
   5  12   8        3.79        3.77      4.10 o 
   6  12   8      204.55      188.95      6.17 o 
   7  12   8       38.57       51.49      5.27 o 
   8  12   8        1.03        5.51      7.93 o 
   9  12   8        0.69       23.43     12.52 o 
   1  13   8      238.40      244.20      3.79 o 
   2  13   8        2.91        0.00      3.08 o 
   3  13   8       18.77       12.57      3.31 o 
   4  13   8      378.83      394.13      5.81 o 
   5  13   8      311.99      340.26      6.14 o 
   6  13   8      357.55      353.45      9.82 o 
   7  13   8       12.77        9.13      6.18 o 
   8  13   8        0.71       -6.88      6.88 o 
   0  14   8      249.33      242.33      5.75 o 
   1  14   8       28.97       33.07      2.99 o 
   2  14   8      450.62      452.57      5.71 o 
   3  14   8      276.75      269.13      7.94 o 
   4  14   8      373.29      362.25      5.83 o 
   5  14   8      162.67      154.59      5.27 o 
   6  14   8       87.04       87.77      7.67 o 
   7  14   8        9.58        1.63      6.06 o 
   8  14   8        0.01       -3.98     12.52 o 
   1  15   8      110.27      124.86      4.30 o 
   2  15   8        6.36        7.41      3.40 o 
   3  15   8       31.71       31.21      3.49 o 
   4  15   8        8.25       12.86      4.08 o 
   5  15   8        0.02       -1.28      4.23 o 
   6  15   8       13.82       10.37      6.16 o 
   7  15   8       30.86       22.61     13.52 o 
   0  16   8       60.72       81.10      5.24 o 
   1  16   8      117.34      120.62      4.23 o 
   2  16   8      153.40      145.41      6.28 o 
   3  16   8      149.47      144.15      4.56 o 
   4  16   8       48.78       48.17      5.65 o 
   5  16   8        0.12       -3.93      3.93 o 
   6  16   8        8.83       -6.91     12.10 o 
   1  17   8        1.16        1.44      3.66 o 
   2  17   8       27.26       28.28      4.36 o 
   3  17   8        1.74        8.65      4.27 o 
   4  17   8       14.31       14.03      4.07 o 
   5  17   8      101.45       68.73      7.91 o 
   0  18   8      166.64      133.38      9.51 o 
   1  18   8       25.86       26.25      4.80 o 
   2  18   8       67.46       81.94      4.76 o 
   3  18   8       23.76       32.39      5.28 o 
   1   1   9     1080.44     1361.90      9.37 o 
   2   1   9      153.62      120.01      4.29 o 
   3   1   9       12.64        5.75      2.10 o 
   4   1   9       11.33       11.28      2.18 o 
   5   1   9      351.97      368.45      4.43 o 
   6   1   9      386.26      364.25      4.58 o 
   7   1   9      258.37      238.39      8.00 o 
   8   1   9      193.41      200.28      5.11 o 
   9   1   9       19.46       20.93      4.67 o 
  10   1   9        4.23        6.89      4.76 o 
  11   1   9       76.70       84.70      5.78 o 
   0   2   9      799.77      908.61     13.40 o 
   1   2   9       74.15       54.70      1.79 o 
   2   2   9     5422.45     5723.89     29.60 o 
   3   2   9     1184.07     1215.31     14.29 o 
   4   2   9      602.09      673.90      8.35 o 
   5   2   9      536.62      521.27     10.43 o 
   6   2   9      104.36       92.08      3.51 o 
   7   2   9      656.88      635.60      7.12 o 
   8   2   9       22.96       13.04      3.88 o 
   9   2   9       63.21       68.32      4.60 o 
  10   2   9       33.38       25.40      5.12 o 
  11   2   9       15.92       20.84      6.13 o 
   1   3   9        3.57        7.84      1.43 o 
   2   3   9     1480.94     1460.65     15.38 o 
   3   3   9       29.48       25.58      2.04 o 
   4   3   9      566.80      532.00      6.14 o 
   5   3   9        3.00        3.23      2.43 o 
   6   3   9        0.08       -0.39      3.50 o 
   7   3   9       11.32        6.55      3.88 o 
   8   3   9      147.77      145.39      4.91 o 
   9   3   9       58.40       61.34      4.50 o 
  10   3   9        9.63        0.99      4.91 o 
  11   3   9        1.51       -5.26      5.26 o 
   0   4   9       36.38       18.32      2.05 o 
   1   4   9      400.00      456.58      3.16 o 
   2   4   9     1603.42     1638.54      8.30 o 
   3   4   9     4360.45     4376.86     17.12 o 
   4   4   9      428.00      467.14      5.03 o 
   5   4   9      190.61      187.18      3.49 o 
   6   4   9        0.03       -1.25      3.63 o 
   7   4   9      611.42      590.93     10.06 o 
   8   4   9       48.10       38.75      4.11 o 
   9   4   9       24.00       22.92      4.26 o 
  10   4   9       55.45       70.79      5.06 o 
  11   4   9       33.65       25.22     10.97 o 
   1   5   9        1.55       -1.03      1.46 o 
   2   5   9      665.89      678.31      4.95 o 
   3   5   9     1686.71     1742.89      8.80 o 
   4   5   9      143.78      124.07      3.68 o 
   5   5   9      685.23      662.32      5.89 o 
   6   5   9       44.40       35.14      3.21 o 
   7   5   9      735.30      711.10      8.74 o 
   8   5   9       15.69       16.57      4.04 o 
   9   5   9      115.79      111.55      4.97 o 
  10   5   9       31.93       39.18      6.27 o 
  11   5   9       16.52       -0.47      6.24 o 
   0   6   9     1551.36     1661.74     10.47 o 
   1   6   9      463.05      471.16      5.08 o 
   2   6   9        9.37       13.60      1.79 o 
   3   6   9        5.30        5.08      2.11 o 
   4   6   9      654.02      669.30      5.52 o 
   5   6   9       14.32       14.80      2.84 o 
   6   6   9        2.67       -0.43      4.04 o 
   7   6   9        2.22        2.07      3.89 o 
   8   6   9        7.17        8.00      4.42 o 
   9   6   9       36.88       39.75      5.97 o 
  10   6   9       21.28       26.89      6.02 o 
  11   6   9        2.38       -3.88     10.83 o 
   1   7   9        2.25        6.32      1.63 o 
   2   7   9     1173.66     1204.45      7.71 o 
   3   7   9     1397.35     1301.79      6.28 o 
   4   7   9       24.03       23.47      2.68 o 
   5   7   9     2042.99     2030.59     15.06 o 
   6   7   9      397.15      389.58      6.08 o 
   7   7   9      556.53      565.18      8.07 o 
   8   7   9       57.25       58.27      4.97 o 
   9   7   9      165.68      212.89      7.74 o 
  10   7   9       37.37       44.40      6.58 o 
  11   7   9       17.03       -3.77     12.70 o 
   0   8   9      549.14      524.73     12.72 o 
   1   8   9      416.63      381.77      3.04 o 
   2   8   9      381.83      390.22      3.38 o 
   3   8   9      337.80      337.57      3.67 o 
   4   8   9       12.73       16.09      2.51 o 
   5   8   9        0.08        9.20      3.61 o 
   6   8   9       62.54       60.22      4.34 o 
   7   8   9       90.92       95.70      5.18 o 
   8   8   9        5.09        6.65      4.68 o 
   9   8   9       26.00       32.59      6.19 o 
  10   8   9       11.26        8.80     10.64 o 
   1   9   9      143.06      147.33      2.60 o 
   2   9   9      868.56      822.53      6.20 o 
   3   9   9      294.57      291.06      3.89 o 
   4   9   9       18.06       23.72      3.53 o 
   5   9   9     3259.89     3145.95     24.19 o 
   6   9   9       51.46       40.89      4.28 o 
   7   9   9      306.98      295.58      6.70 o 
   8   9   9      123.38      120.37      5.98 o 
   9   9   9      209.63      221.94      8.18 o 
  10   9   9        2.78        9.15     13.01 o 
   0  10   9      382.57      407.89      6.17 o 
   1  10   9      259.88      238.34      3.41 o 
   2  10   9      808.95      767.55      6.99 o 
   3  10   9      100.69       95.32      3.12 o 
   4  10   9      452.85      415.37      5.76 o 
   5  10   9      216.13      232.63      5.07 o 
   6  10   9       11.85       14.09      3.77 o 
   7  10   9       47.05       61.47      5.09 o 
   8  10   9       65.85       62.17      8.61 o 
   9  10   9      183.58      183.64      8.17 o 
   1  11   9       13.41        8.92      2.46 o 
   2  11   9       59.10       52.08      3.33 o 
   3  11   9       62.15       70.24      3.42 o 
   4  11   9      485.99      487.88      7.59 o 
   5  11   9       56.32       60.49      4.06 o 
   6  11   9       39.66       34.23      4.78 o 
   7  11   9       96.85      101.53      5.59 o 
   8  11   9       24.55       24.97      6.71 o 
   9  11   9        0.06       -9.00      9.34 o 
   0  12   9     2726.33     2659.04     24.13 o 
   1  12   9      107.89      114.32      3.13 o 
   2  12   9      920.48      920.57      6.93 o 
   3  12   9       59.09       70.66      3.65 o 
   4  12   9      990.33      942.02      8.96 o 
   5  12   9        1.77        0.38      4.71 o 
   6  12   9       17.67        9.55      5.48 o 
   7  12   9       10.60       17.33      5.00 o 
   8  12   9       42.19       24.18      6.34 o 
   9  12   9       19.99       76.78     13.11 o 
   1  13   9       79.87       73.50      3.32 o 
   2  13   9        3.69        5.12      3.17 o 
   3  13   9       35.98       30.68      3.47 o 
   4  13   9       36.88       33.17      4.59 o 
   5  13   9       57.19       59.46      5.45 o 
   6  13   9       12.55       13.88      7.05 o 
   7  13   9        8.69       16.31      6.44 o 
   8  13   9       42.02       63.20     12.24 o 
   0  14   9      291.47      278.19     10.91 o 
   1  14   9        1.13        3.56      3.29 o 
   2  14   9      448.03      461.38      5.97 o 
   3  14   9       95.43       91.11      4.40 o 
   4  14   9       28.59       33.33      5.29 o 
   5  14   9        9.26        9.77      4.90 o 
   6  14   9        0.49        7.57      6.12 o 
   7  14   9       54.94       45.81     13.04 o 
   1  15   9      121.98      112.34      4.67 o 
   2  15   9       83.12       93.44      4.86 o 
   3  15   9       27.15       42.24      5.10 o 
   4  15   9      143.32      146.93      6.17 o 
   5  15   9      185.37      161.15      6.99 o 
   6  15   9       40.06       49.67     14.84 o 
   0  16   9        9.34        6.60      5.23 o 
   1  16   9       36.48       34.84      4.36 o 
   2  16   9      118.26      122.16      4.43 o 
   3  16   9      157.67      178.63      4.80 o 
   4  16   9        8.18       14.54      5.20 o 
   5  16   9        1.58       10.71      8.09 o 
   1  17   9        0.02       -1.55      4.07 o 
   2  17   9       48.52       63.35      4.36 o 
   3  17   9       78.95       92.39      8.08 o 
   4  17   9       29.26       62.93      9.54 o 
   0  18   9        2.87       -0.80     11.45 o 
   1  18   9        8.38       12.81      6.24 o 
   2  18   9        9.09       31.23      6.63 o 
   0   0  10      286.29      282.95      6.67 o 
   1   0  10      731.80      825.78      8.71 o 
   2   0  10     6787.08     6861.34     28.61 o 
   3   0  10      568.02      587.46      7.69 o 
   4   0  10     7308.00     7438.06     73.88 o 
   5   0  10      693.93      671.63     20.85 o 
   6   0  10     1401.94     1354.30     27.88 o 
   7   0  10       20.10       15.73      4.58 o 
   8   0  10       48.92       51.33      5.83 o 
   9   0  10       44.57       47.73      6.06 o 
  10   0  10        2.00       -0.74      7.73 o 
  11   0  10        1.26       -3.44      8.36 o 
   1   1  10      448.58      454.16      4.34 o 
   2   1  10      495.28      590.48      6.94 o 
   3   1  10       14.52        8.46      2.19 o 
   4   1  10       82.06       82.07      2.97 o 
   5   1  10     1923.62     1918.18     12.21 o 
   6   1  10      195.52      185.83      4.65 o 
   7   1  10       42.40       35.79      3.55 o 
   8   1  10        0.94       -1.70      3.77 o 
   9   1  10       22.53       21.26      4.75 o 
  10   1  10        1.78        0.78      4.91 o 
  11   1  10       82.39      104.31      7.30 o 
   0   2  10     4392.03     4078.39     22.63 o 
   1   2  10       30.61       51.13      1.94 o 
   2   2  10     1213.17     1224.53     11.76 o 
   3   2  10       40.55       35.39      2.29 o 
   4   2  10       85.01       84.45      2.81 o 
   5   2  10      103.67      124.29      6.84 o 
   6   2  10       10.62       11.49      3.43 o 
   7   2  10       10.51       12.69      3.90 o 
   8   2  10       55.29       39.09      4.14 o 
   9   2  10       75.71       73.02      4.68 o 
  10   2  10       66.72       80.11      5.44 o 
  11   2  10       34.28       34.77      8.48 o 
   1   3  10      202.82      183.58      2.74 o 
   2   3  10      837.80      829.15      5.73 o 
   3   3  10      384.46      345.53      3.90 o 
   4   3  10      614.16      618.95      5.35 o 
   5   3  10     3005.97     2913.87     29.28 o 
   6   3  10      234.74      239.16      5.15 o 
   7   3  10      822.53      806.54      8.11 o 
   8   3  10        1.87        1.86      3.90 o 
   9   3  10      107.67      106.58      4.98 o 
  10   3  10        0.31        1.46      4.87 o 
  11   3  10       77.77       79.55      7.67 o 
   0   4  10      976.53      940.05     12.89 o 
   1   4  10      246.15      267.90      4.88 o 
   2   4  10      384.55      365.61      4.67 o 
   3   4  10       43.09       44.13      2.33 o 
   4   4  10      134.65      124.53      2.93 o 
   5   4  10      641.38      617.44      6.10 o 
   6   4  10      249.64      255.39      4.61 o 
   7   4  10      168.40      159.49      5.15 o 
   8   4  10       52.95       54.45      4.46 o 
   9   4  10       32.82       33.36      4.43 o 
  10   4  10        8.89       13.30      4.80 o 
  11   4  10        1.85        1.58     13.51 o 
   1   5  10      814.79      722.33      6.14 o 
   2   5  10       57.55       54.53      2.41 o 
   3   5  10     1243.49     1215.60      7.41 o 
   4   5  10       16.94       21.40      2.43 o 
   5   5  10      309.65      306.32      4.26 o 
   6   5  10        4.30       -1.09      3.27 o 
   7   5  10      516.64      552.93      7.21 o 
   8   5  10       79.20       75.09      4.89 o 
   9   5  10      219.69      262.24      7.81 o 
  10   5  10        7.18        8.26      7.07 o 
   0   6  10     2502.10     2454.53      9.92 o 
   1   6  10      112.69      112.22      3.07 o 
   2   6  10      249.03      277.76      3.43 o 
   3   6  10       52.77       67.95      2.63 o 
   4   6  10        7.65        8.75      2.79 o 
   5   6  10      256.48      244.81      5.50 o 
   6   6  10      133.25      148.25      5.27 o 
   7   6  10        9.75        7.96      4.39 o 
   8   6  10       24.95       26.93      4.85 o 
   9   6  10        7.16       13.80      5.79 o 
  10   6  10       61.62       72.28      6.98 o 
   1   7  10     2012.03     1946.26      9.03 o 
   2   7  10       16.23       17.01      2.18 o 
   3   7  10      407.37      414.78      4.89 o 
   4   7  10       15.34       13.20      2.94 o 
   5   7  10     1300.06     1262.94      9.54 o 
   6   7  10       13.17        2.26      4.21 o 
   7   7  10        6.04        4.99      4.45 o 
   8   7  10        5.37        3.28      4.62 o 
   9   7  10        0.57        3.98      6.12 o 
  10   7  10       33.62       42.16     11.11 o 
   0   8  10        0.55        0.57      2.77 o 
   1   8  10      142.79      160.09      2.84 o 
   2   8  10     1455.07     1431.71      6.73 o 
   3   8  10       51.96       50.82      2.75 o 
   4   8  10      781.18      767.77      9.07 o 
   5   8  10       69.53       76.81      4.04 o 
   6   8  10      151.79      133.72      4.88 o 
   7   8  10       94.03       66.12      5.02 o 
   8   8  10       68.69       61.52      5.77 o 
   9   8  10       72.55       82.96     10.61 o 
  10   8  10        0.52       -0.44     12.42 o 
   1   9  10      179.76      174.87      3.06 o 
   2   9  10      162.70      150.87      3.04 o 
   3   9  10       25.84       29.47      2.76 o 
   4   9  10      735.03      746.21      7.57 o 
   5   9  10      225.58      216.40      5.04 o 
   6   9  10        1.40        3.31      3.82 o 
   7   9  10        3.53       -1.45      4.65 o 
   8   9  10       40.73       44.48      5.71 o 
   9   9  10       14.98       10.50      6.62 o 
   0  10  10       11.77       10.17      3.48 o 
   1  10  10      109.22      108.87      3.71 o 
   2  10  10      523.64      507.83      5.37 o 
   3  10  10        1.36       -2.27      3.02 o 
   4  10  10       83.02       85.21      4.10 o 
   5  10  10       25.43       30.91      4.00 o 
   6  10  10        1.22        2.93      3.81 o 
   7  10  10       34.13       18.66      4.83 o 
   8  10  10       56.40       47.27      5.59 o 
   9  10  10       22.11       19.28      8.34 o 
   1  11  10      630.60      608.00      6.75 o 
   2  11  10       48.30       44.25      3.71 o 
   3  11  10      160.89      163.47      4.51 o 
   4  11  10        1.56        4.31      4.24 o 
   5  11  10     1027.08     1025.05     12.46 o 
   6  11  10        0.49        0.00      3.93 o 
   7  11  10       74.56       79.14      5.98 o 
   8  11  10       24.11       27.60      7.45 o 
   0  12  10       97.22       93.72      4.87 o 
   1  12  10       17.91       16.02      3.16 o 
   2  12  10       72.13       73.29      4.11 o 
   3  12  10       23.53       20.50      3.84 o 
   4  12  10       88.99       83.22      4.90 o 
   5  12  10        5.51        2.83      4.14 o 
   6  12  10       31.45       46.26      6.35 o 
   7  12  10        0.26       -0.60      6.20 o 
   8  12  10        5.99       22.33     10.99 o 
   1  13  10      256.35      272.20      5.01 o 
   2  13  10       41.70       44.33      4.25 o 
   3  13  10      226.02      209.31      5.30 o 
   4  13  10        9.61       13.21      4.43 o 
   5  13  10        6.98        4.89      4.60 o 
   6  13  10        5.58       17.75      6.16 o 
   7  13  10      182.79      214.83      8.30 o 
   0  14  10      189.38      192.27      6.53 o 
   1  14  10      196.12      189.55      4.70 o 
   2  14  10      281.91      276.21      5.81 o 
   3  14  10       22.47       36.49      4.84 o 
   4  14  10       34.32       23.19      4.43 o 
   5  14  10       14.93       10.22      5.26 o 
   6  14  10       77.36       92.87      7.34 o 
   7  14  10       16.29        9.51     10.91 o 
   1  15  10        2.13        1.63      3.97 o 
   2  15  10        3.84       -1.28      4.06 o 
   3  15  10        0.81        3.62      4.68 o 
   4  15  10       65.43       71.29      5.81 o 
   5  15  10       65.58       68.44      7.91 o 
   6  15  10        9.50       -3.89     12.82 o 
   0  16  10      149.12      115.53      7.40 o 
   1  16  10       33.01       27.46      4.32 o 
   2  16  10      229.16      222.13      6.34 o 
   3  16  10        4.97        5.78      4.53 o 
   4  16  10       37.95       53.42      8.35 o 
   5  16  10        1.52       -0.43      7.60 o 
   1  17  10        0.05       -2.93      4.23 o 
   2  17  10        0.23        9.42      7.11 o 
   3  17  10       53.28       54.25      4.95 o 
   1   1  11       74.22       81.45      2.47 o 
   2   1  11      557.74      519.53      7.60 o 
   3   1  11      680.37      636.75      7.59 o 
   4   1  11       66.02       65.11      3.43 o 
   5   1  11     3607.66     3554.89     26.97 o 
   6   1  11       27.92       27.29      3.52 o 
   7   1  11      738.91      760.64      8.17 o 
   8   1  11      130.63      102.14      4.78 o 
   9   1  11       22.07       28.11      4.89 o 
  10   1  11        0.00       -0.21      5.43 o 
   0   2  11      663.18      595.17      6.90 o 
   1   2  11     1983.71     1968.85      9.06 o 
   2   2  11      438.92      462.25      5.31 o 
   3   2  11        6.00       -0.90      2.62 o 
   4   2  11     1557.09     1561.37     19.57 o 
   5   2  11       29.06       34.59      3.92 o 
   6   2  11      233.71      195.09      5.23 o 
   7   2  11      195.34      162.89      5.38 o 
   8   2  11        0.25       -3.75      4.12 o 
   9   2  11        2.26       -0.57      4.88 o 
  10   2  11       15.96       18.68      5.49 o 
  11   2  11       35.43       19.12     12.07 o 
   1   3  11      187.80      160.62      3.59 o 
   2   3  11     1107.66     1042.15      6.28 o 
   3   3  11      364.29      349.20      5.32 o 
   4   3  11     1482.05     1447.28     15.38 o 
   5   3  11      114.03      117.32      3.71 o 
   6   3  11      235.06      235.72      5.29 o 
   7   3  11      182.78      165.89      5.43 o 
   8   3  11      271.64      295.16      6.12 o 
   9   3  11       59.18       51.14      4.75 o 
  10   3  11        0.59       -0.49      5.34 o 
  11   3  11        1.30       -2.96     11.08 o 
   0   4  11     2295.97     2292.40     10.76 o 
   1   4  11      168.26      134.96      3.49 o 
   2   4  11     1404.59     1422.80      8.69 o 
   3   4  11     2329.41     2331.00     17.80 o 
   4   4  11      683.75      700.36      8.34 o 
   5   4  11      329.63      337.25      5.28 o 
   6   4  11       21.03       26.16      3.46 o 
   7   4  11      766.31      753.86      7.84 o 
   8   4  11      437.56      415.94     10.81 o 
   9   4  11      204.51      217.01     10.92 o 
  10   4  11      100.96      111.00      7.46 o 
   1   5  11      800.48      778.31      8.52 o 
   2   5  11        6.65        6.26      2.41 o 
   3   5  11       16.31       21.74      2.64 o 
   4   5  11      277.28      265.40      4.85 o 
   5   5  11       87.06       85.40      3.30 o 
   6   5  11      485.26      484.31      5.90 o 
   7   5  11       14.20       15.18      4.21 o 
   8   5  11      109.30      119.80      5.08 o 
   9   5  11       41.33       43.24      5.43 o 
  10   5  11      117.19      133.67      8.88 o 
   0   6  11      441.55      431.39      5.80 o 
   1   6  11      119.78      113.59      2.91 o 
   2   6  11     1687.71     1724.57      8.81 o 
   3   6  11       96.66       91.59      2.91 o 
   4   6  11      223.98      224.52      5.51 o 
   5   6  11       10.48        6.04      3.06 o 
   6   6  11       16.63       11.90      4.43 o 
   7   6  11       19.67       30.14      4.76 o 
   8   6  11      127.83      144.56      7.01 o 
   9   6  11       20.55       21.82      5.97 o 
  10   6  11       36.75       30.20     10.19 o 
   1   7  11      160.15      173.44      3.22 o 
   2   7  11       37.57       39.16      2.21 o 
   3   7  11       10.00       10.64      2.78 o 
   4   7  11     1478.69     1497.56     17.13 o 
   5   7  11      566.95      553.13      5.87 o 
   6   7  11      235.14      231.15      6.04 o 
   7   7  11      312.17      333.53      7.07 o 
   8   7  11      130.59      158.77      6.37 o 
   9   7  11       56.70       72.85      6.86 o 
  10   7  11        3.30       22.52     11.61 o 
   0   8  11      408.07      399.68      6.56 o 
   1   8  11        3.96        2.51      2.50 o 
   2   8  11       38.31       37.39      2.77 o 
   3   8  11      397.99      397.06      4.39 o 
   4   8  11       24.29       26.05      3.08 o 
   5   8  11       35.17       29.50      3.94 o 
   6   8  11       10.84        6.51      4.02 o 
   7   8  11       84.36       90.00      5.69 o 
   8   8  11       22.97       20.07      5.30 o 
   9   8  11      152.25      184.86      9.35 o 
   1   9  11      348.97      352.89      4.89 o 
   2   9  11      156.79      148.53      3.17 o 
   3   9  11      496.75      486.45      4.99 o 
   4   9  11      233.88      225.11      5.53 o 
   5   9  11      405.67      413.68      6.01 o 
   6   9  11       39.28       33.16      4.18 o 
   7   9  11      245.46      230.59      6.77 o 
   8   9  11      218.89      244.98      7.47 o 
   9   9  11       27.49       25.19      9.61 o 
   0  10  11       24.55       35.64      4.73 o 
   1  10  11      178.02      179.26      6.21 o 
   2  10  11      420.54      414.75      5.16 o 
   3  10  11       97.81       90.44      3.73 o 
   4  10  11      430.55      400.20      8.35 o 
   5  10  11        2.19        0.78      3.68 o 
   6  10  11       35.81       36.13      4.76 o 
   7  10  11       30.06       22.67      5.11 o 
   8  10  11       24.54       19.19      5.05 o 
   1  11  11       19.19       19.00      3.45 o 
   2  11  11      234.62      219.98      4.51 o 
   3  11  11        3.13        0.98      3.69 o 
   4  11  11       52.03       60.23      4.69 o 
   5  11  11       39.04       37.11      4.00 o 
   6  11  11        7.57       12.68      4.35 o 
   7  11  11       70.09       64.51      6.18 o 
   8  11  11        0.02      -10.52     10.52 o 
   0  12  11       21.05       17.83      6.16 o 
   1  12  11      208.70      189.67      4.90 o 
   2  12  11      454.43      426.89      6.34 o 
   3  12  11      833.11      809.46     10.44 o 
   4  12  11       45.26       50.43      4.65 o 
   5  12  11        4.64        3.10      4.46 o 
   6  12  11      135.11      126.06      9.05 o 
   7  12  11       19.87        6.18      9.17 o 
   8  12  11        8.37       30.77     12.20 o 
   1  13  11        1.18       -4.11      4.11 o 
   2  13  11       19.20       21.50      4.20 o 
   3  13  11       78.67       86.68      5.07 o 
   4  13  11       11.95       10.93      4.62 o 
   5  13  11       42.73       38.31      4.85 o 
   6  13  11       98.52       93.41      6.90 o 
   7  13  11       36.50       48.45     12.10 o 
   0  14  11       16.05       23.22      8.54 o 
   1  14  11       35.23       34.44      4.30 o 
   2  14  11       16.72       17.15      4.28 o 
   3  14  11      322.21      319.09      6.76 o 
   4  14  11       89.94       82.82      5.35 o 
   5  14  11        5.59       -1.12      5.75 o 
   6  14  11        0.32        8.61     12.07 o 
   1  15  11        2.76        1.00      4.77 o 
   2  15  11      147.69      144.63      5.10 o 
   3  15  11      143.26      122.10      5.69 o 
   4  15  11      122.92      132.09      7.97 o 
   5  15  11      142.94      156.39     14.52 o 
   0  16  11       17.07       17.26     11.04 o 
   1  16  11       77.63       82.44      5.24 o 
   2  16  11       20.09       15.45      5.05 o 
   3  16  11       34.46       25.19      4.89 o 
   4  16  11       34.00       40.20      6.73 o 
   1  17  11        1.32        1.64      4.85 o 
   2  17  11       13.56       13.18      7.14 o 
   0   0  12     4385.76     4294.87     45.15 o 
   1   0  12     5394.79     5544.10     68.92 o 
   2   0  12       84.15       86.18      4.13 o 
   3   0  12     2717.91     2789.84     30.18 o 
   4   0  12      223.27      218.65      5.80 o 
   5   0  12      195.91      202.29      9.50 o 
   6   0  12     1226.38     1322.11     27.83 o 
   7   0  12      308.94      291.93      8.27 o 
   8   0  12        5.54       -4.01      5.57 o 
   9   0  12       90.19       94.92      9.31 o 
  10   0  12      198.72      243.76     25.96 o 
   1   1  12      339.21      279.18      5.72 o 
   2   1  12      509.81      450.68      4.47 o 
   3   1  12     2596.96     2494.22     25.01 o 
   4   1  12      296.86      281.83      4.87 o 
   5   1  12      325.73      346.59      6.90 o 
   6   1  12       15.22       15.80      3.64 o 
   7   1  12      294.05      315.08      6.18 o 
   8   1  12       10.76        5.42      4.13 o 
   9   1  12       30.72       39.11      5.42 o 
  10   1  12        0.22       -5.62      5.62 o 
   0   2  12      233.66      210.21      5.17 o 
   1   2  12     1155.36     1133.04      6.37 o 
   2   2  12     1085.26     1100.93     14.05 o 
   3   2  12     2167.72     2128.45     23.67 o 
   4   2  12        4.52        2.94      2.78 o 
   5   2  12        7.74       10.88      3.10 o 
   6   2  12       80.80       74.96      4.22 o 
   7   2  12      443.88      425.92     14.60 o 
   8   2  12        5.01       -0.55      4.21 o 
   9   2  12        0.06        0.50      5.07 o 
  10   2  12       21.59       22.03      6.55 o 
   1   3  12       72.44       62.21      3.03 o 
   2   3  12      142.04      144.68      3.47 o 
   3   3  12      789.15      773.88     12.49 o 
   4   3  12     1750.48     1712.85     25.63 o 
   5   3  12       87.23       78.23      3.38 o 
   6   3  12     1241.23     1203.32     17.69 o 
   7   3  12      376.92      391.15      9.90 o 
   8   3  12        7.78        6.03      4.21 o 
   9   3  12      170.29      168.71      6.32 o 
  10   3  12       39.22       44.81      6.00 o 
   0   4  12        2.45        0.81      2.93 o 
   1   4  12      314.82      295.17      4.63 o 
   2   4  12      154.16      145.48      3.76 o 
   3   4  12      669.99      661.45      5.41 o 
   4   4  12      605.27      613.38      6.00 o 
   5   4  12      232.32      246.75      4.69 o 
   6   4  12      277.37      295.29      7.63 o 
   7   4  12        4.52        5.42      3.66 o 
   8   4  12        5.38       10.91      4.40 o 
   9   4  12       85.26       81.85      5.15 o 
  10   4  12        2.97        7.96      5.48 o 
   1   5  12       24.17       26.57      2.60 o 
   2   5  12      283.35      299.61      4.29 o 
   3   5  12      167.78      149.33      3.77 o 
   4   5  12     2091.08     2071.48     20.73 o 
   5   5  12      170.41      174.49      4.55 o 
   6   5  12      659.23      677.75     10.82 o 
   7   5  12      117.47      117.86      4.96 o 
   8   5  12        4.73        4.80      4.49 o 
   9   5  12       99.40       97.16      5.46 o 
  10   5  12       18.23       27.90     12.64 o 
   0   6  12      341.57      318.98      5.51 o 
   1   6  12      218.71      224.11      3.73 o 
   2   6  12     1271.38     1286.75     10.45 o 
   3   6  12      631.15      659.87      6.46 o 
   4   6  12       40.07       41.37      3.28 o 
   5   6  12        1.88       -0.51      3.15 o 
   6   6  12       79.56       88.33      5.08 o 
   7   6  12      201.35      187.11      6.11 o 
   8   6  12       64.81       63.63      5.47 o 
   9   6  12      105.57      119.22      7.36 o 
  10   6  12       22.06       46.62     13.48 o 
   1   7  12     1060.27     1021.00      9.39 o 
   2   7  12      264.76      279.46      6.37 o 
   3   7  12       80.82       83.51      3.41 o 
   4   7  12      188.61      173.78      4.09 o 
   5   7  12       48.63       37.83      3.35 o 
   6   7  12      132.89      122.27      6.16 o 
   7   7  12       40.24       49.81      6.05 o 
   8   7  12      279.99      303.87      7.50 o 
   9   7  12       73.79      102.83     10.99 o 
   0   8  12     3639.10     3533.46     58.98 o 
   1   8  12       22.17       26.66      3.33 o 
   2   8  12      118.21      117.39      3.75 o 
   3   8  12        9.66        7.39      2.79 o 
   4   8  12       10.23       15.66      3.05 o 
   5   8  12        0.28       -3.83      3.83 o 
   6   8  12       36.28       41.64      4.91 o 
   7   8  12       18.89       23.75      5.24 o 
   8   8  12       30.00       39.95      5.61 o 
   9   8  12        8.45       10.95      9.33 o 
   1   9  12       98.33      104.56      3.94 o 
   2   9  12       69.42       72.16      3.33 o 
   3   9  12       74.29       76.44      3.15 o 
   4   9  12       34.94       32.29      3.97 o 
   5   9  12        0.24       -3.57      3.57 o 
   6   9  12        4.12       -0.50      4.17 o 
   7   9  12       77.38       74.65      5.78 o 
   8   9  12       25.90       34.38      5.49 o 
   0  10  12     1225.64     1213.97     30.94 o 
   1  10  12       19.59       26.29      4.06 o 
   2  10  12       30.66       25.57      3.73 o 
   3  10  12      182.98      176.10      4.75 o 
   4  10  12        0.99       -2.99      3.79 o 
   5  10  12        3.42       -0.33      3.68 o 
   6  10  12       12.14        6.59      4.20 o 
   7  10  12        1.34       -1.27      5.75 o 
   8  10  12       13.91       15.93      5.46 o 
   1  11  12      928.46      912.14     14.93 o 
   2  11  12       66.29       64.03      4.14 o 
   3  11  12      274.02      264.08      7.93 o 
   4  11  12       64.97       59.75      4.77 o 
   5  11  12       55.79       65.35      4.38 o 
   6  11  12        3.85        5.22      4.43 o 
   7  11  12      199.27      204.35      7.46 o 
   8  11  12        2.46      -10.74     10.74 o 
   0  12  12      684.55      683.14     11.46 o 
   1  12  12      153.30      156.72      7.72 o 
   2  12  12        5.43        5.70      4.41 o 
   3  12  12       42.90       44.46      4.85 o 
   4  12  12       22.54       20.25      4.65 o 
   5  12  12        2.52        6.51      4.53 o 
   6  12  12       11.38       19.24      5.04 o 
   7  12  12        7.89       -6.85     14.76 o 
   1  13  12       90.76       75.92      5.02 o 
   2  13  12      212.44      208.29      6.07 o 
   3  13  12      102.10      105.51      5.21 o 
   4  13  12       97.47      114.09      5.43 o 
   5  13  12      324.16      336.53      7.10 o 
   6  13  12       36.87       35.11      5.92 o 
   0  14  12      127.07      136.96     20.07 o 
   1  14  12       73.86       74.81      5.78 o 
   2  14  12       13.22       16.86      4.80 o 
   3  14  12      459.47      465.41      7.83 o 
   4  14  12      123.15      127.86      5.97 o 
   5  14  12       14.09       11.62      4.96 o 
   1  15  12       20.00       16.94      6.44 o 
   2  15  12        0.88       -4.15      5.26 o 
   3  15  12       14.87       15.56      5.89 o 
   4  15  12       48.30       45.66      5.56 o 
   0  16  12      415.87      376.45     13.53 o 
   1  16  12        8.84       13.72      6.09 o 
   2  16  12       67.34       69.98      5.64 o 
   3  16  12       86.32       63.72      6.57 o 
   1   1  13      720.33      712.38      5.13 o 
   2   1  13      191.87      174.68      3.48 o 
   3   1  13      730.35      699.54      9.53 o 
   4   1  13      517.28      515.86      7.79 o 
   5   1  13      150.98      164.73      4.34 o 
   6   1  13        9.41       15.04      3.68 o 
   7   1  13      140.19      139.73      4.99 o 
   8   1  13       52.73       47.88      4.96 o 
   9   1  13      121.56      119.67      7.13 o 
   0   2  13     2873.45     2886.34     33.90 o 
   1   2  13      693.52      734.83     10.42 o 
   2   2  13       15.07       14.19      2.71 o 
   3   2  13      703.01      721.57      9.56 o 
   4   2  13      706.65      689.61     11.83 o 
   5   2  13      179.45      165.38      4.27 o 
   6   2  13      833.74      829.12     14.08 o 
   7   2  13        6.89        4.25      3.95 o 
   8   2  13        0.35       -4.40      4.40 o 
   9   2  13       27.52       17.66      5.37 o 
  10   2  13       42.60       52.33      9.88 o 
   1   3  13      148.02      148.05      4.38 o 
   2   3  13      396.86      412.63      5.69 o 
   3   3  13      157.91      160.95      4.36 o 
   4   3  13       97.61       87.54      4.17 o 
   5   3  13        1.21        0.72      3.22 o 
   6   3  13       30.28       31.57      3.78 o 
   7   3  13       71.00       68.12      4.00 o 
   8   3  13       72.92       89.47      4.44 o 
   9   3  13        0.01       -4.75      4.75 o 
  10   3  13       17.20        0.90     10.36 o 
   0   4  13      633.36      577.30      7.54 o 
   1   4  13     1558.02     1543.44     11.84 o 
   2   4  13      687.26      684.80      6.19 o 
   3   4  13        0.93       -0.57      3.08 o 
   4   4  13       47.46       50.27      3.20 o 
   5   4  13       13.78        9.68      3.63 o 
   6   4  13       22.07       23.62      3.65 o 
   7   4  13       15.24       17.77      3.80 o 
   8   4  13        2.00        1.41      4.62 o 
   9   4  13       55.07       69.67      5.17 o 
  10   4  13       36.92       28.49      9.48 o 
   1   5  13       28.37       29.15      3.11 o 
   2   5  13      880.92      840.97      7.42 o 
   3   5  13      643.79      658.71     11.24 o 
   4   5  13      583.30      570.61     10.00 o 
   5   5  13      181.64      177.00      5.73 o 
   6   5  13        5.96        8.56      3.44 o 
   7   5  13        3.19        5.78      4.23 o 
   8   5  13      258.65      266.02      8.92 o 
   9   5  13        1.83        5.64      6.13 o 
   0   6  13      989.83      947.85     11.42 o 
   1   6  13      827.64      828.72      9.71 o 
   2   6  13        4.80        4.46      3.18 o 
   3   6  13        0.04        1.10      3.35 o 
   4   6  13       50.79       43.75      3.62 o 
   5   6  13       25.18       22.10      3.92 o 
   6   6  13       12.00       15.31      4.52 o 
   7   6  13        1.13        2.48      4.61 o 
   8   6  13        2.08        6.28      5.34 o 
   9   6  13        0.13        4.48      8.73 o 
   1   7  13      391.36      365.19      6.66 o 
   2   7  13     1036.96      997.40      7.50 o 
   3   7  13      141.12      136.44      4.19 o 
   4   7  13      506.57      478.56      8.33 o 
   5   7  13       60.99       67.72      3.65 o 
   6   7  13      183.03      178.82      5.91 o 
   7   7  13      218.47      243.30      7.89 o 
   8   7  13      148.87      184.72      7.22 o 
   9   7  13      103.38       99.09      9.37 o 
   0   8  13        9.46        8.90      5.25 o 
   1   8  13      546.62      537.00      8.12 o 
   2   8  13      238.93      255.20      5.48 o 
   3   8  13        1.53        5.42      3.15 o 
   4   8  13        0.04        1.77      3.27 o 
   5   8  13       40.63       33.57      3.87 o 
   6   8  13       67.23       67.18      5.23 o 
   7   8  13       63.71       72.38      6.39 o 
   8   8  13       23.75       30.18      5.58 o 
   1   9  13     1114.57     1165.16     26.49 o 
   2   9  13      303.70      292.69      4.56 o 
   3   9  13      365.90      353.71      6.70 o 
   4   9  13      587.32      560.99      7.96 o 
   5   9  13       61.35       42.67      3.79 o 
   6   9  13      477.11      486.91      7.52 o 
   7   9  13      143.43      170.48      6.72 o 
   8   9  13       34.11       50.41      7.08 o 
   0  10  13     2620.79     2721.46     66.06 o 
   1  10  13      429.63      436.03      6.82 o 
   2  10  13       26.42       24.47      3.83 o 
   3  10  13      164.25      150.45      5.98 o 
   4  10  13        8.20        7.06      3.96 o 
   5  10  13        3.15        2.74      3.76 o 
   6  10  13       51.07       61.12      4.88 o 
   7  10  13       51.90       38.86      6.98 o 
   8  10  13       12.63      -11.44     12.39 o 
   1  11  13       11.94       25.54      4.58 o 
   2  11  13       69.25       61.87      4.27 o 
   3  11  13       29.61       32.57      5.39 o 
   4  11  13        2.08        4.07      5.04 o 
   5  11  13      244.36      237.64      6.21 o 
   6  11  13       67.70       67.71      5.09 o 
   7  11  13        0.88        3.19     10.96 o 
   0  12  13      143.06      147.60     11.42 o 
   1  12  13     1151.78     1101.62     10.06 o 
   2  12  13       38.17       41.18      4.92 o 
   3  12  13      116.15      138.67      6.21 o 
   4  12  13        0.78        9.93      5.44 o 
   5  12  13       80.40       86.58      5.34 o 
   6  12  13        6.14        1.00      6.10 o 
   1  13  13      137.99      125.40      6.19 o 
   2  13  13        0.58        4.14      4.71 o 
   3  13  13       12.16       12.58      5.39 o 
   4  13  13        1.94       16.17      5.48 o 
   5  13  13       17.18       18.74      4.74 o 
   6  13  13        8.81        8.00      6.45 o 
   0  14  13      124.19      120.49     10.28 o 
   1  14  13      257.84      285.89      7.61 o 
   2  14  13       39.86       43.23      5.08 o 
   3  14  13        7.91       12.84      5.53 o 
   4  14  13        3.54       25.68      7.34 o 
   5  14  13        5.80        6.35      5.79 o 
   1  15  13        0.92       10.56      6.60 o 
   2  15  13      217.73      203.09      6.82 o 
   3  15  13       29.59       23.31      5.52 o 
   0  16  13        9.71       14.88     15.58 o 
   0   0  14      538.40      484.73     13.89 o 
   1   0  14      836.69      834.14     16.09 o 
   2   0  14      188.79      185.18      5.13 o 
   3   0  14     1560.15     1678.59     16.93 o 
   4   0  14       31.20       37.38      4.74 o 
   5   0  14       79.40       85.41      7.33 o 
   6   0  14       44.98       68.52      6.53 o 
   7   0  14        1.65        1.50      5.85 o 
   8   0  14       17.99        4.19      8.42 o 
   9   0  14        6.24        4.77      8.44 o 
   1   1  14      187.87      197.98      3.59 o 
   2   1  14       14.75       14.71      2.75 o 
   3   1  14       81.42       79.83      3.38 o 
   4   1  14      548.93      530.99      5.97 o 
   5   1  14      409.43      386.48     10.29 o 
   6   1  14       47.54       66.40      4.10 o 
   7   1  14        0.31       -2.05      4.56 o 
   8   1  14       13.13        3.26      5.93 o 
   9   1  14        1.92       -5.03      5.03 o 
   0   2  14      551.74      546.72      8.71 o 
   1   2  14     1831.55     1877.27     15.59 o 
   2   2  14       45.20       45.19      3.02 o 
   3   2  14       71.47       60.91      3.22 o 
   4   2  14        9.77       10.69      3.42 o 
   5   2  14        1.31        2.89      3.57 o 
   6   2  14        1.42        5.25      4.15 o 
   7   2  14       62.63       59.23      4.58 o 
   8   2  14       33.54       26.68      4.64 o 
   9   2  14       48.70       44.72      6.45 o 
   1   3  14      231.02      219.59      4.62 o 
   2   3  14     1161.72     1145.73      9.62 o 
   3   3  14        6.39        4.20      3.14 o 
   4   3  14      580.10      587.79      9.50 o 
   5   3  14      134.45      147.95      4.31 o 
   6   3  14      354.54      361.32      6.22 o 
   7   3  14        0.23       -3.94      3.94 o 
   8   3  14      257.89      265.74      9.24 o 
   9   3  14        2.77       -0.13      5.90 o 
   0   4  14      104.61       99.99      5.12 o 
   1   4  14        6.64        9.47      3.08 o 
   2   4  14       94.29      105.09      3.70 o 
   3   4  14        2.26       -1.95      3.18 o 
   4   4  14      176.87      176.39      5.36 o 
   5   4  14       87.85       87.99      4.29 o 
   6   4  14        8.72        5.22      3.87 o 
   7   4  14        9.38       10.22      4.03 o 
   8   4  14       24.44       31.21      6.35 o 
   9   4  14        0.05       -7.69      7.69 o 
   1   5  14       36.53       36.28      3.47 o 
   2   5  14     1465.73     1390.66     14.68 o 
   3   5  14      134.45      121.44      3.74 o 
   4   5  14        6.01        4.10      3.52 o 
   5   5  14        9.77       13.58      4.06 o 
   6   5  14       23.59       31.38      4.47 o 
   7   5  14       89.92       89.33      5.98 o 
   8   5  14      484.36      554.37     15.24 o 
   9   5  14        3.17       -1.07      8.16 o 
   0   6  14     1077.12     1018.12     16.63 o 
   1   6  14     2161.48     2122.27     10.96 o 
   2   6  14       11.77        8.82      3.03 o 
   3   6  14      105.42       87.13      4.02 o 
   4   6  14        0.02       -1.98      3.47 o 
   5   6  14       28.15       35.40      4.40 o 
   6   6  14        1.68       -1.67      4.96 o 
   7   6  14       22.29       39.00      5.70 o 
   8   6  14        0.82        5.64      4.82 o 
   9   6  14      147.46      138.32     19.56 o 
   1   7  14      104.70      101.92      3.93 o 
   2   7  14       90.21       67.73      3.08 o 
   3   7  14        2.73        2.53      3.50 o 
   4   7  14      237.73      251.82      5.27 o 
   5   7  14       20.56       11.61      4.23 o 
   6   7  14      134.52      127.57      7.09 o 
   7   7  14       32.63       36.05      6.99 o 
   8   7  14        8.10        9.41      5.87 o 
   0   8  14        1.24        0.64      4.39 o 
   1   8  14      823.61      820.74      9.21 o 
   2   8  14      297.14      286.09      8.19 o 
   3   8  14      490.43      523.44      9.68 o 
   4   8  14        0.28       -1.20      3.48 o 
   5   8  14        8.03        1.58      5.12 o 
   6   8  14       33.54       33.76      7.05 o 
   7   8  14       59.30       59.68      6.25 o 
   8   8  14       18.06       19.36      7.91 o 
   1   9  14       52.48       54.32      6.19 o 
   2   9  14      115.03      117.39      4.08 o 
   3   9  14        9.12        8.95      3.45 o 
   4   9  14      108.94      107.49      5.21 o 
   5   9  14       22.61        4.82      5.52 o 
   6   9  14       17.47       11.69      4.79 o 
   7   9  14        1.44        8.99      5.95 o 
   0  10  14      268.52      256.06     11.46 o 
   1  10  14      182.16      184.45      7.15 o 
   2  10  14       38.17       34.68      4.15 o 
   3  10  14       59.78       63.89      4.72 o 
   4  10  14        1.00       -4.15      4.15 o 
   5  10  14       32.49       27.01      4.36 o 
   6  10  14       17.06       16.39      5.06 o 
   7  10  14        2.16       14.84      9.75 o 
   1  11  14       28.16       29.65      4.76 o 
   2  11  14       66.39       49.59      4.72 o 
   3  11  14       93.40       93.77      5.64 o 
   4  11  14      253.24      258.72      9.04 o 
   5  11  14        1.09       -0.86      4.90 o 
   6  11  14      234.09      235.46     10.23 o 
   0  12  14        0.95        1.93      6.39 o 
   1  12  14        5.89       14.17      5.95 o 
   2  12  14       98.14       98.49      7.25 o 
   3  12  14       56.05       62.19      7.94 o 
   4  12  14        2.96        3.10      5.39 o 
   5  12  14        2.17       -3.82      7.90 o 
   6  12  14       14.87        1.70      7.05 o 
   1  13  14       20.87       12.35      5.29 o 
   2  13  14      543.96      526.13      9.06 o 
   3  13  14       10.98       14.39      6.61 o 
   4  13  14       46.40       40.37      5.67 o 
   5  13  14        0.73        9.98      7.97 o 
   0  14  14       24.30        8.18      8.23 o 
   1  14  14      245.54      244.09      7.10 o 
   2  14  14       25.02       34.43      5.51 o 
   3  14  14        2.45        8.10      5.49 o 
   1  15  14        2.16       14.49      6.18 o 
   1   1  15        1.08        3.31      3.19 o 
   2   1  15     1008.88      939.36     12.94 o 
   3   1  15      184.00      181.60      4.10 o 
   4   1  15      614.15      553.03      6.04 o 
   5   1  15      294.65      299.48      6.36 o 
   6   1  15      578.37      592.27      9.10 o 
   7   1  15       12.89       11.70      4.15 o 
   8   1  15      130.71      144.92      7.18 o 
   0   2  15      246.65      240.21     14.20 o 
   1   2  15      926.53      940.13      7.39 o 
   2   2  15       40.79       36.33      3.10 o 
   3   2  15        8.51       10.65      3.16 o 
   4   2  15       24.39       25.85      3.34 o 
   5   2  15       67.52       77.92      4.48 o 
   6   2  15      112.43      124.84      6.83 o 
   7   2  15        0.20       -2.49      4.54 o 
   8   2  15        0.69       -4.49      4.49 o 
   1   3  15      360.37      385.01      5.37 o 
   2   3  15      108.42       97.01      3.73 o 
   3   3  15       61.26       51.84      3.35 o 
   4   3  15       28.98       29.82      3.21 o 
   5   3  15      228.40      237.81      5.89 o 
   6   3  15       13.89       16.31      4.24 o 
   7   3  15       85.45       97.05      4.92 o 
   8   3  15      104.57       93.22      5.35 o 
   0   4  15     1498.50     1487.90     27.26 o 
   1   4  15     1921.01     1920.89     17.73 o 
   2   4  15        0.09       -3.14      3.14 o 
   3   4  15       75.04       71.95      3.71 o 
   4   4  15      158.26      157.76      5.80 o 
   5   4  15      112.47      131.94      4.85 o 
   6   4  15       28.33       34.57      4.26 o 
   7   4  15       24.46       13.34      4.43 o 
   8   4  15        1.12       -1.70      6.62 o 
   1   5  15       48.27       56.69      3.38 o 
   2   5  15      294.10      290.84      4.75 o 
   3   5  15        3.87        2.19      3.23 o 
   4   5  15       12.89       14.60      3.79 o 
   5   5  15      191.82      205.47      5.89 o 
   6   5  15       27.66       30.12      4.63 o 
   7   5  15       23.74       22.81      6.02 o 
   8   5  15       14.21       12.82      6.96 o 
   0   6  15       30.13       18.65      4.60 o 
   1   6  15      686.31      673.46      6.16 o 
   2   6  15       19.61       15.23      3.09 o 
   3   6  15      366.14      372.81      6.35 o 
   4   6  15        1.16        4.35      3.74 o 
   5   6  15       11.42       11.07      4.37 o 
   6   6  15       12.69        8.91      4.31 o 
   7   6  15        0.48       -1.04      5.68 o 
   8   6  15        0.01       -6.77      6.77 o 
   1   7  15       49.29       47.96      3.38 o 
   2   7  15      165.83      163.82      4.96 o 
   3   7  15        4.54        4.84      3.63 o 
   4   7  15       77.13       89.39      4.39 o 
   5   7  15      122.41      127.37      5.20 o 
   6   7  15      182.72      182.19      8.60 o 
   7   7  15       16.17       15.39      6.37 o 
   0   8  15       68.78       84.94      5.08 o 
   1   8  15       67.80       70.44      4.19 o 
   2   8  15       52.42       57.80      3.90 o 
   3   8  15       14.92       17.35      3.57 o 
   4   8  15      134.06      143.16      4.48 o 
   5   8  15        0.32        4.23      5.20 o 
   6   8  15        0.27        4.99      5.08 o 
   7   8  15        1.64        2.55      6.22 o 
   1   9  15      144.92      136.00      8.20 o 
   2   9  15      205.72      215.78      5.13 o 
   3   9  15       85.25       78.11      5.56 o 
   4   9  15      208.24      203.92      6.29 o 
   5   9  15       12.62        7.82      5.21 o 
   6   9  15       69.25       68.54      7.26 o 
   7   9  15       89.64      118.75     14.64 o 
   0  10  15      124.85      126.51      8.73 o 
   1  10  15      212.44      191.81      6.17 o 
   2  10  15       89.42       87.24      4.94 o 
   3  10  15      114.98      109.35      5.23 o 
   4  10  15        1.88       -4.06      4.06 o 
   5  10  15        0.18       -2.86      6.79 o 
   6  10  15       77.96       76.80      6.49 o 
   1  11  15       31.62       31.30      4.64 o 
   2  11  15        7.94        9.73      4.61 o 
   3  11  15        1.25       -4.84      4.84 o 
   4  11  15       31.05       19.69      5.02 o 
   5  11  15       71.40       60.32      7.83 o 
   0  12  15       51.55       34.95      7.57 o 
   1  12  15      256.64      266.49      6.42 o 
   2  12  15      152.30      141.44      7.03 o 
   3  12  15       33.09       29.67      6.26 o 
   4  12  15       21.36       16.00      5.86 o 
   5  12  15       20.47        6.36      9.13 o 
   1  13  15        1.00       -3.15      5.31 o 
   2  13  15      103.55       89.87      5.97 o 
   3  13  15       49.57       47.39     11.17 o 
   0  14  15        4.48       -0.48      8.22 o 
   1  14  15       30.81       34.53      5.67 o 
   0   0  16     1817.59     1772.58     16.99 o 
   1   0  16     1878.18     1880.47     14.46 o 
   2   0  16       11.20       21.51      5.15 o 
   3   0  16       56.19       35.83      4.66 o 
   4   0  16      376.85      331.03     14.83 o 
   5   0  16       96.90      127.24      5.93 o 
   6   0  16      176.59      193.55      8.19 o 
   7   0  16      109.15      126.04      7.21 o 
   1   1  16       71.31       79.97      4.09 o 
   2   1  16      722.03      697.12     10.00 o 
   3   1  16        8.06        5.13      3.23 o 
   4   1  16       62.49       38.64      3.64 o 
   5   1  16      103.13       95.12      4.13 o 
   6   1  16        6.45       11.63      3.69 o 
   7   1  16       22.76       18.68      4.38 o 
   8   1  16      106.77      143.93     12.63 o 
   0   2  16      175.21      146.75      6.69 o 
   1   2  16      765.35      798.93      9.97 o 
   2   2  16      193.49      182.93      5.69 o 
   3   2  16      359.19      359.74      5.05 o 
   4   2  16        1.70        1.82      3.41 o 
   5   2  16        4.33        3.47      3.43 o 
   6   2  16        4.51        3.69      4.61 o 
   7   2  16       36.01       28.32      5.05 o 
   8   2  16        2.64        0.27      6.59 o 
   1   3  16      132.44      127.62      3.87 o 
   2   3  16      435.40      448.90      5.98 o 
   3   3  16        2.45        4.34      3.23 o 
   4   3  16      513.30      511.12      5.91 o 
   5   3  16      170.78      152.06      6.68 o 
   6   3  16      138.15      138.75      5.18 o 
   7   3  16       95.30       88.91      5.12 o 
   8   3  16       88.15      100.51     23.70 o 
   0   4  16       65.45       61.36      6.96 o 
   1   4  16        2.67        9.46      3.15 o 
   2   4  16      277.43      249.27      5.04 o 
   3   4  16      131.18      140.26      4.53 o 
   4   4  16       41.54       37.74      4.38 o 
   5   4  16        1.02        2.16      4.14 o 
   6   4  16        0.73        4.98      5.22 o 
   7   4  16       42.72       44.44      4.94 o 
   8   4  16        6.51       11.83     12.03 o 
   1   5  16        3.05        4.85      3.03 o 
   2   5  16       38.49       25.55      3.07 o 
   3   5  16       48.13       49.07      3.69 o 
   4   5  16      276.57      264.24      5.69 o 
   5   5  16        2.17       -1.00      5.35 o 
   6   5  16      192.95      216.27      6.46 o 
   7   5  16       80.97       74.93     11.56 o 
   0   6  16       37.37       55.95      4.98 o 
   1   6  16      174.57      159.45      5.18 o 
   2   6  16       31.16       19.17      3.03 o 
   3   6  16      395.60      410.03     10.50 o 
   4   6  16       66.15       73.88      4.34 o 
   5   6  16        3.10       -4.21      4.21 o 
   6   6  16        9.61       11.68      4.58 o 
   7   6  16       42.53       42.97     11.43 o 
   1   7  16       64.04       73.96      3.36 o 
   2   7  16      351.69      347.80      7.20 o 
   3   7  16      245.01      256.71      5.95 o 
   4   7  16       15.28       12.99      3.86 o 
   5   7  16        0.03       -0.19      4.95 o 
   6   7  16        6.54        6.30      5.25 o 
   0   8  16       41.78       37.70      6.13 o 
   1   8  16      869.07      865.16      7.94 o 
   2   8  16        0.02        2.58      3.85 o 
   3   8  16       14.20       22.06      3.96 o 
   4   8  16       70.09       75.52      6.01 o 
   5   8  16        2.56        9.40      5.72 o 
   6   8  16       85.96       73.22      7.79 o 
   1   9  16       25.49       29.54      4.04 o 
   2   9  16       47.80       58.59      4.80 o 
   3   9  16        8.95       11.50      3.78 o 
   4   9  16        0.25       -0.30      4.91 o 
   5   9  16       49.58       46.43      8.61 o 
   6   9  16        2.83        2.30      5.67 o 
   0  10  16        6.94       12.09      7.96 o 
   1  10  16       91.15       92.72      5.47 o 
   2  10  16       23.42       35.74      5.05 o 
   3  10  16        1.01       -5.05      5.05 o 
   4  10  16        7.15       -2.04      5.11 o 
   5  10  16       10.09        2.01      7.71 o 
   1  11  16        9.63        8.76      4.70 o 
   2  11  16      333.70      332.36      7.67 o 
   3  11  16        3.71       -1.01      5.82 o 
   4  11  16       36.43       15.70      5.80 o 
   0  12  16        0.27       -1.81      6.43 o 
   1  12  16       82.73       70.57      5.64 o 
   2  12  16        2.07       -2.85      5.03 o 
   3  12  16       11.21        7.67      7.36 o 
   1  13  16        0.57       -5.43      5.43 o 
   1   1  17       11.41       13.80      3.53 o 
   2   1  17      106.95      115.08      4.45 o 
   3   1  17       22.34       16.42      3.45 o 
   4   1  17      244.13      239.27      4.92 o 
   5   1  17      135.55      152.54      6.75 o 
   6   1  17      162.54      175.86      5.23 o 
   7   1  17       73.13       68.65      5.76 o 
   0   2  17        1.09        3.40      4.63 o 
   1   2  17      195.44      219.48      4.51 o 
   2   2  17       93.80      101.29      4.30 o 
   3   2  17        1.14        3.83      3.57 o 
   4   2  17      115.50      130.42      4.39 o 
   5   2  17       47.31       72.37      4.15 o 
   6   2  17       13.05        8.34      4.31 o 
   7   2  17        6.43       -1.34      5.89 o 
   1   3  17      200.94      205.78      4.34 o 
   2   3  17      144.89      148.14      4.64 o 
   3   3  17       39.89       39.40      4.11 o 
   4   3  17       19.63       24.29      3.69 o 
   5   3  17       69.19       86.91      4.36 o 
   6   3  17       26.78       42.32      5.76 o 
   7   3  17       40.17       56.03      5.93 o 
   0   4  17      416.67      391.60      8.13 o 
   1   4  17      208.67      196.47      4.34 o 
   2   4  17       22.84       17.62      3.79 o 
   3   4  17      757.18      816.05     10.92 o 
   4   4  17        3.85        7.40      4.04 o 
   5   4  17        3.58        3.65      4.39 o 
   6   4  17       87.48      115.05      5.10 o 
   7   4  17       67.36       75.68      9.09 o 
   1   5  17       10.65        7.81      3.09 o 
   2   5  17       10.12        7.10      3.09 o 
   3   5  17       23.78       31.44      3.70 o 
   4   5  17      213.91      196.36      6.72 o 
   5   5  17        0.33       -4.58      4.58 o 
   6   5  17       32.32       26.83      5.66 o 
   0   6  17      315.79      313.22      6.98 o 
   1   6  17      120.74      128.53      3.83 o 
   2   6  17      147.62      138.54      4.75 o 
   3   6  17       59.79       69.90      4.25 o 
   4   6  17        2.17       -1.87      4.01 o 
   5   6  17       12.71       10.18      4.99 o 
   6   6  17        0.00       -5.13      5.13 o 
   1   7  17       36.64       37.27      3.24 o 
   2   7  17        9.05        4.81      3.50 o 
   3   7  17        4.38       13.40      4.06 o 
   4   7  17      132.90      132.71      4.89 o 
   5   7  17        5.78        1.11      4.31 o 
   6   7  17      171.86      148.44     30.06 o 
   0   8  17       53.78       47.60      6.46 o 
   1   8  17        3.13        2.38      3.58 o 
   2   8  17        2.95        5.69      4.29 o 
   3   8  17       25.01       31.75      4.07 o 
   4   8  17        9.80       16.96      3.94 o 
   5   8  17       14.32       32.84      8.07 o 
   1   9  17        0.04        2.54      4.26 o 
   2   9  17       91.42       98.16      5.51 o 
   3   9  17       85.30       75.61      4.48 o 
   4   9  17       24.74       24.46      5.59 o 
   5   9  17      157.80      160.15      9.68 o 
   0  10  17        9.82       12.68      7.73 o 
   1  10  17      270.81      254.01      7.87 o 
   2  10  17       30.97       37.82      5.29 o 
   3  10  17       23.65        9.65      5.33 o 
   4  10  17       90.82       88.93     11.91 o 
   1  11  17       56.42       59.86      5.15 o 
   2  11  17       10.57        8.65      4.99 o 
   3  11  17       31.08       21.75      6.83 o 
   0  12  17      186.42      154.77     10.55 o 
   0   0  18       49.49       46.62      9.08 o 
   1   0  18        4.97        8.21      5.70 o 
   2   0  18      354.24      403.22      8.85 o 
   3   0  18       38.15       49.20      6.87 o 
   4   0  18      817.72      934.11     12.92 o 
   5   0  18        0.76        6.00      5.53 o 
   6   0  18       44.46       27.65     10.23 o 
   1   1  18      120.13      128.88      4.10 o 
   2   1  18        0.18        4.17      3.77 o 
   3   1  18        1.63       -0.63      4.10 o 
   4   1  18      110.93      106.46      4.34 o 
   5   1  18      173.76      186.03      5.77 o 
   6   1  18       67.82       60.58      6.99 o 
   0   2  18      370.66      406.80      7.26 o 
   1   2  18      137.38      166.15      4.24 o 
   2   2  18       84.96       87.48      4.44 o 
   3   2  18       13.60       11.54      4.11 o 
   4   2  18       35.09       38.66      3.95 o 
   5   2  18        5.37       17.86      4.04 o 
   6   2  18       29.53       37.89      6.01 o 
   1   3  18        1.81        1.24      3.39 o 
   2   3  18       51.32       55.52      4.04 o 
   3   3  18       22.65       17.94      4.12 o 
   4   3  18       49.15       55.77      4.49 o 
   5   3  18      252.92      268.65      7.02 o 
   6   3  18       10.13       25.19      6.01 o 
   0   4  18      113.14      116.48      7.18 o 
   1   4  18        2.82        2.60      3.20 o 
   2   4  18       16.74       20.54      3.42 o 
   3   4  18       38.15       25.00      4.06 o 
   4   4  18        4.39        0.88      4.36 o 
   5   4  18        7.63       13.25      4.21 o 
   6   4  18        2.59        8.23      7.55 o 
   1   5  18       23.44       22.38      3.43 o 
   2   5  18       91.51       88.21      3.71 o 
   3   5  18        1.30       -1.46      3.64 o 
   4   5  18        4.24       -0.10      4.37 o 
   5   5  18       21.92       16.33      5.74 o 
   6   5  18       17.30       20.44      8.77 o 
   0   6  18      221.75      218.63      6.53 o 
   1   6  18      224.62      209.01      5.44 o 
   2   6  18        8.34        2.72      3.38 o 
   3   6  18        0.00       -0.59      3.88 o 
   4   6  18       42.42       49.23      4.76 o 
   5   6  18        0.03       -6.23      6.23 o 
   1   7  18       11.07        9.16      3.56 o 
   2   7  18       13.68        5.37      3.55 o 
   3   7  18        8.96       18.32      3.98 o 
   4   7  18        3.18        9.84      4.34 o 
   5   7  18      211.69      193.04     10.31 o 
   0   8  18        0.04       -3.35      6.09 o 
   1   8  18      162.57      172.75      5.35 o 
   2   8  18      215.50      210.98      7.40 o 
   3   8  18       63.76       63.00      6.13 o 
   4   8  18      219.94      236.94     11.61 o 
   1   9  18        8.35        5.55      4.30 o 
   2   9  18       12.35        8.04      4.23 o 
   3   9  18       11.31       16.88      4.33 o 
   0  10  18       11.53       15.31     13.05 o 
   1  10  18        0.30       -4.81      4.81 o 
   2  10  18       27.58       30.74      4.82 o 
   1   1  19       32.09       32.67      3.45 o 
   2   1  19        4.53        3.28      3.91 o 
   3   1  19      106.40      106.32      5.04 o 
   4   1  19       67.45       72.22      5.88 o 
   5   1  19       70.41       51.63      6.67 o 
   0   2  19      120.05      136.58      5.69 o 
   1   2  19        3.39        4.03      3.34 o 
   2   2  19       44.12       54.54      4.45 o 
   3   2  19       99.17      107.32      4.80 o 
   4   2  19       13.75        9.17      5.18 o 
   5   2  19       10.70       14.50      6.30 o 
   1   3  19        0.82        2.77      3.43 o 
   2   3  19      117.37      121.14      4.35 o 
   3   3  19        0.01       -0.85      3.87 o 
   4   3  19       45.61       59.36      9.54 o 
   5   3  19        1.05       17.23      9.87 o 
   0   4  19      365.50      403.33      7.67 o 
   1   4  19      263.29      252.52      5.11 o 
   2   4  19      162.02      165.46      6.04 o 
   3   4  19       37.20       40.07      4.13 o 
   4   4  19       87.33      108.86     28.87 o 
   1   5  19        0.14        4.52      3.58 o 
   2   5  19       40.23       44.36      3.64 o 
   3   5  19       17.62       21.53      3.62 o 
   4   5  19        9.92       -8.10      9.65 o 
   0   6  19      260.51      297.05      6.52 o 
   1   6  19        3.22        4.90      3.41 o 
   2   6  19      139.54      129.29      6.67 o 
   3   6  19        0.33        3.30      5.70 o 
   1   7  19        5.37        6.78      3.63 o 
   2   7  19       74.16       76.06      4.54 o 
   3   7  19       10.69       24.70      7.55 o 
   0   8  19        5.10        6.77      7.35 o 
   1   8  19        0.91        5.65      5.21 o 
   2   8  19        6.72        3.01      4.77 o 
   0   0  20      276.35      266.90      9.34 o 
   1   0  20       93.20       97.59      8.72 o 
   2   0  20       36.09       47.88     18.09 o 
   3   0  20        1.66       -2.19     10.63 o 
   4   0  20        3.65       -1.65     11.37 o 
   1   1  20       81.41       79.09      4.42 o 
   2   1  20       12.04       24.94      6.52 o 
   3   1  20       30.19       18.38     10.29 o 
   4   1  20        1.45       -7.67     12.20 o 
   0   2  20       72.63       74.27     11.43 o 
   1   2  20       22.43       15.64      3.77 o 
   2   2  20      113.17      120.62      6.76 o 
   3   2  20        2.48        3.47     10.73 o 
   1   3  20        1.55        4.02      4.35 o 
   2   3  20       20.28       21.04      5.72 o 
   3   3  20       83.65       96.90      9.14 o 
   0   4  20        3.42        5.75      6.59 o 
   1   4  20       27.57       26.16      5.09 o 
   2   4  20        3.23        4.30      8.38 o 
   3   4  20       23.67       29.35      6.85 o 
   1   5  20        4.01        8.96      4.80 o 
   2   5  20       28.95       21.80      4.86 o 
   0   6  20        2.77       13.77      5.79 o 
   1   6  20        2.22       10.70      5.20 o 
                                                 
